# Supplementary material for: Experimental temperatures shape host microbiome diversity and composition
Source: Glob Chang Biol. 2022 Oct 17;29(1):41–56. doi: 10.1111/gcb.16429 (PMC10092218; doi:10.1111/gcb.16429)
Supplement: Supplementary file 3 — Table S1 [file GCB-29-41-s001.xlsx]

## Sheet: Table S1. Summary of studies
Studies included
Study names	Host	Host_type	Host_taxa	spcies_name	Environment	Primer	region	Forward	Reverse	Primers_already_removed	effect_size_number	Forward primer	Reverse primer	Adapter_already_removed	Forward adapter	Reverse adapter	Trim length left	Truncate length	mean number of reads per sample (before cutada)	mean number of reads per sample (after cutada)	mean number of reads per sample (after deblur)	number of features	number of features (after filtering)	mean number of reads per sample (final)	samples original	samples after filtering	rarefied depth for alpha-div	samples used in alpha-div analysis	Sequencer	Bioproject	stress	covariates	Treatment_group	sampling timepoints	acclimation/recover_time_before_experiment	Temperature	ambient_temperature_environment_specific	temperature_change	gradual_change	change_rate	maintained_in_destination_temperature	experiment_time_excluding_acclimation_time	photoperiod	lab_based_experimental_study	Area	Latitude	Longitude	DMS_Latitude	DMS_Longitude
Hartman2020	Coral	ectothermic	coral	Exaiptasia diaphana	Marine	16S	V5-V6	784F	1061R	NO	1	AGGATTAGATACCCTGGTA	CRRCACGAGCTGACGAC	YES			0	249							103 (96 sampes + 3 mock+3 pcr blank + 1DNA extraction blank )	96	13180	12	Illumina MiSeq (2 _ 250 bp) v2	PRJNA576764	heat stress	None	2	multiple	10d	26-33	26	7	Yes	0.5/d	NA	14d	12h:12h	Yes	Australia	NA	NA	18d9'22.6440''S	147d29'9.4632''E
Ziegler2017	Coral	ectothermic	coral	Acropora hyacinthus	Marine	16S	V5-V6	784F	1061R	NO	2	AGGATTAGATACCCTGGTA	CRRCACGAGCTGACGAC	YES, but some left	TCGTCGGCAGCGTCAGATGTGTATAAGAGACAG	GTCTCGTGGGCTCGGAGATGTGTATAAGAGACAG	0	198			71192.9	7671	7565		92		HV:22346; MV:29077	25(12+13)	Illumina MiSeq (2 _ 300 bp)	PRJNA319637	heat stress	host genotype (HV more heat-resistant)		end, after	17month	29-35-29	29	6	Yes	2/h	1h	6h	NA	Yes	United States	NA	NA	14d11'S	169d36'W
Gajigan2017	Coral	ectothermic	coral	Acropora digitifera	Marine	16S	V4	515F	806R	YES (run cutadapt and blast to reassure)	2	GTGCCAGCMGCCGCGGTAA	GGACTACHVGGGTWTCTAAT	YES				251				1154			10		17456(tissue)/20055(mucus)	8(4+4)	Illumina MiSeq (2 _ 250 bp)	PRJNA341929	heat stress	None	2	start, end	7weeks	27; 32	27	5	No			10d	12h:12h	Yes	Philippines	NA	NA	16d17'28.6"N	120d00'44.2"E
Ahmed2019_host1	coral	ectothermic	coral	Aiptasia	Marine	16S	V5-V6	784F	1061R	NO	4	AGGATTAGATACCCTGGTA	CRRCACGAGCTGACGAC	YES	used forward reads only			240									RS:22126/H2:14190/CC7:45923/SSB01:41583	48	Illumina MiSeq (2 _ 300 bp) v3	PRJNA497709	heat stress	host-symbiont combinations			NA	25; 32	25	7	No			2years	12h:12h	Yes	Hawaii	NA	NA	19.8968dN	155.5828dW
Ahmed2019_host2	coral	ectothermic	coral	Aiptasia	Marine																										heat stress														North Carolina	NA	NA	35.7596dN	79.0193dW
Ahmed2019_host3	coral	ectothermic	coral	Aiptasia	Marine																										heat stress														Saudi Arabian coast of the southern RS	20.3858	38.1226	20d23'8.9664''N	38d7'21.2124''E
Camp2020	Coral endosymbiont	dinoflagellates	dinoflagellates	Symbiodiniaceae		16S	V1-V3	27F	519R	NO	4	AGAGTTTGATCMTGGCTCAG	GWATTACCGCGGCKGCTG	YES				432									B1:14767/C124:13427/D1a:15446/C123:11064	32	Illumina	PRJNA565838	heat stress	host(Symbiodiniaceae) strain: with known differences in thermal tolerance (sensitive through to tolerant: B1, two C1, D1a		start, middle, end	14d	26-32	26	6	Yes	2/d	7d	10d	12h:12h	Yes	Australia	NA	NA	19d8'9.11"S	146d50'32.48"E
Maher2019	Coral	ectothermic	coral	Pocillopora meandrina	Marine	16S	V4	515F	806R	NO (with 2nt linker)	1	joined reads low count, use forward reads only GTGCCAGCMGCCGCGGTAA	GGACTACHVGGGTWTCTAAT	NO	used forward reads only AATGATACGGCGACCACCGAGATCTACAC	CAAGCAGAAGACGGCATACGAGAT		275									157	11-2=9	Illumina Miseq (2 _ 300 bp) v3	PRJNA549489	heat stress	mechanically scarred; 3 nutrient treatments	6		24h	26-29	26	3	Yes	<1/h	21d	21d	12h:12h	Yes	United States	NA	NA	17d29'26.04"S	149d49'35.10"W
Horlick2020	yellowtail kingfish	ectothermic	fish	Seriola lalandi	Marine	16S	V4	515F	806R	YES (run cutadapt and blast to reassure)	3	GTGCCAGCMGCCGCGGTAA	GGACTACHVGGGTWTCTAAT	YES, but left a small number	AATGATACGGCGACCACCGAGATCTACAC	CAAGCAGAAGACGGCATACGAGAT		251									gut_mucosa:7992/skin:4953/digesta:5783	90-4 (25 + 30 + 29)	Illumina MiSeq (2 _ 250 bp) v2	PRJNA492935	heat stress	dietary protein	4		NA	22; 26	22	4	Yes	0.5/d		21d	11h:13h	Yes	Australia	NA	NA	32.724dS	152.146dE
Fontaine2018	red-backed salamander	ectothermic	amphibian	Plethodon cinereus	Terrestrial	16S	V4	515F	806R	YES (run cutadapt to reassure)	2	only the foward reads was used (GTGCCAGCMGCCGCGGTAA)		YES				252									high:5475/low:5477	55 (37 + 37 - 19)	Illumina Miseq	PRJNA477306	heat and cold stress	individual effect	the same group of salamanders go through 3 temperatures; with 1-10 accclimation time prior to begining the next trial under a new temperature		4weeks	10; 15; 20	15	-5	No	NA	5d for each temperature	5d under each temperature	12h:12h	Yes	United States	NA	NA	37.3196dN	80.6390dW
Etemadi2018_host1	Arabidopsis	plant	plant	Arabidopsis	Terrestrial	16S	V4	515F	806R	YES (joined reads); No (forward and reverse from author)	2	have asked for pre-joined data, and have got respond, have got forward and reverse reads GTGCCAGCMGCCGCGGTAA	GGACTACHVGGGTWTCTAAT	YES				251, 243(for new data)									"tolerant_N6": 3263; "intermediate_Col0":6005; "sensitive_Can0":1651; "tolerant_Kn0":2580; "tolerant_N14":2003; "sensitive_Alc0":2206; "sensitive_C24":2507; "tolerant_Ms0":1487; "sensitive_Ita0":3641; "sensitive_Ran":1357	60	Illumina Miseq (2 _ 250 bp) v3	PRJNA399644 (SAMN07542821 to SAMN07542840), need unjoined reads, asked	cold stress	tolerance categories			42d	20/18; 4	20/18 day/night	-14~16	No	NA	14d	56d	16h:8h	Yes	Austria	62	34
Etemadi2018_host2	Arabidopsis	plant	plant	Arabidopsis	Terrestrial																										cold stress															61.1	34.5
Etemadi2018_host3	Arabidopsis	plant	plant	Arabidopsis	Terrestrial																										cold stress															55.75	37.35
Etemadi2018_host4	Arabidopsis	plant	plant	Arabidopsis	Terrestrial																										cold stress															54.9	23.54
Etemadi2018_host5	Arabidopsis	plant	plant	Arabidopsis	Terrestrial																										cold stress															52.73	15.15
Etemadi2018_host6	Arabidopsis	plant	plant	Arabidopsis	Terrestrial																										cold stress															28	-15.3
Etemadi2018_host7	Arabidopsis	plant	plant	Arabidopsis	Terrestrial																										cold stress															34.1	-4.12
Etemadi2018_host8	Arabidopsis	plant	plant	Arabidopsis	Terrestrial																										cold stress															40	-8.25
Etemadi2018_host9	Arabidopsis	plant	plant	Arabidopsis	Terrestrial																										cold stress															40.48	-3.22
Etemadi2018_host10	Arabidopsis	plant	plant	Arabidopsis	Terrestrial																										cold stress															40.5	-2
Wessels2017	soft coral Lobophytum pauciflorum	ectothermic	coral	Lobophytum pauciflorum	Marine	16S	V3-V4	341F	785R	NO	1	CCTACGGGNGGCWGCAG	GACTACHVGGGTATCTAATCC	YES	TCGTCGGCAGCGTCAGATGTGTATAAGAGACAG	GTCTCGTGGGCTCGGAGATGTGTATAAGAGACAG		402									2208	12-1=11	Illumina Miseq	PRJNA350227	heat stress	pCO2			2weeks	27-31	27	4	Yes	2.5/d	10d	12d	12h:12h	Yes	Australia	NA	NA	18.57dS	146.48dE
Moghadam2018	Drosophila melanogaster male flies	ectothermic	insect	Drosophila melanogaster	Terrestrial	16S	V1-V3	27F	534R	YES (run cutadapt to reassure)	2	AGAGTTTGATCCTGGCTCAG	ATTACCGCGGCTGCTGG	YES				430									heat:9958/cold:3119	26(18+17-9)	Illumina Miseq (2 _ 300 bp) v3	PRJEB14535 and PRJEB18474 (gut transplantation)	heat and cold	exposed time	3		NA	13; 23; 31	23	-0.8	Yes	0.1/min	NA	eggs to eclosed flies	12h:12h	Yes	Denmark	NA	NA	55d56'42.46"N	10d12'45.31"E
Moeller2020	Western Fence Lizards (Sceloporus occidentalis)	ectothermic	reptile	Sceloporus occidentalis	Terrestrial	16S	V4-V5	515F	926R	NO	1	GTGYCAGCMGCCGCGGTAA	CCGYCAATTYMTTTRAGTTT	YES				369									4409	26	Illumina Miseq (2 _ 300 bp) v3	PRJEB39005	heat stress	None	2		3d in lab and 7d in constant temperature at 25	25; 35	25	10	No	NA	NA	>7 days	12h:12h	Yes	United States	NA	NA	35.302077dN	-120.659446dW
Chevalier2015	Mice (C57BL/6J (wild-type (wt)))	endothermic	mammal	Mus musculus	Terrestrial	16S	V4			YES (run cutadapt to reassure)	2	Not in paper asked and have asked the company which did the sequencing (GTGCCAGCMGCCGCGGTAA)	Not in paper (GGACTACHVGGGTWTCTAAT)	YES				250									feces:54898/cecum:49892	23 (14 + 9)	Illumina Miseq	PRJNA299679	cold stress	None	2		NA	room temperature; 6	room temperature	NA	No	NA	NA	4 weeks	12h:12h	Yes	Switzerland	NA	NA	NA	NA
Kohl2016	tadpole (L. pipiens)	ectothermic	amphibian	Lithobates pipiens	Freshwater	16S	V4	515F	806R	YES	1	paired-end but only single? have asked and got the data GTGCCAGCMGCCGCGGTAA	GGACTACHVGGGTWTCTAAT	YES				252									10376	32	Illumina Miseq	PRJNA289102 (raw data in https://drive.google.com/drive/folders/0BwIBBTjTRlasbVBHWDhCUGZpZlE)	warm and cool, no stress	None	2		NA	18; 28	?		No	NA	NA	from embryo to approximately Gosner stage 25	14h:10h	Yes	United States	NA	NA	42d 55' 22.79"N	-88d 50' 15.59"W
Bestion2017	Lizard	ectothermic	reptile	Zootoca vivipara	Terrestrial	16S	V5-V6 (295bp)	785F	?	NO	2	raw data not available, has asked, has data now but no mapping file, has asked and got the file, use forward reads only GGATTAGATACCCTGGTAGT	CACGACACGAGCTGACG	YES				213									A:30542/S:24992	20 (9+11)	Illumina Miseq (2 _ 250 bp)	https://doi.pangaea.de/10.1594/PANGAEA.874404, asked	heat stress	None	3			present: 26.6_Â±_0.4_dC; intermediate: 28.2_Â±_0.5_dC; warm: 28.4_Â±_0.5_dC; maximum daily temperatures: present: 29.3_Â±_0.4_dC; intermediate: 31.5_Â±_0.5_dC; warm: 32.1_Â±_0.6_dC		+2~3				early june 2012 to may 2013	not in control	Yes	France	44.2642	3.7122	44d15'50.96"N	3d42'43.93"E
Zhu2019	hen	endothermic	bird	Gallus gallus	Terrestrial	WGS	full length				1	run both sortmerna and metaphlan, compare result						151									469	6	Illumina Hiseq 2500	SRP150899/PRJNA476844	heat stress	None	2			25.4;20.8	room temperature?				6-8h each day	NA	14h:10h	Yes	China	33.3227	120.53	33d19' 21.88"N	120d31' 47.65"E
Huyben2018	rainbow trout	ectothermic	fish	Oncorhynchus mykiss		16S	V4	515F	805R	NO (some bps preceding in R1, but not R2)	2	joined reads are of low count, need to use forward reads only GTGCCAGCMGCCGCGGTAA	GACTACHVGGGTATCTAATCC	NO, but seems to be ok after removing primers, running the first step now	asked			263									gut_content:18589/mucosa:6964	48-3 (23 + 22)	Illumina Miseq	PRJNA408116	heat stress	feeding (FM or yeast)	2			11; 18	11(cold)	7	Yes	2 every second day	1 week	6 weeks	12h:12h	Yes	Sweden	59.8161	16.911
Zare2018	Drosophila melanogaster	ectothermic	insect	Drosophila melanogaster	Terrestrial	16S	V3-V4	whole f: TCGTCGGCAGCGTCAGATGTGTATAAGAGACAGCCTACGGGNGGCWGCAG; whole r: GTCTCGTGGGCTCGGAGATGTGTATAAGAGACAGGACTACHVGGGTATCTAATCC		NO	1	CCTACGGGNGGCWGCAG	GACTACHVGGGTATCTAATCC	YES				402									39955	16	Illumina Miseq (2 _ 300 bp) v3	PRJNA435961 (big accession PRJNA435958)	cold stress	None	2			18; 25	25	-7	No	NA		until get F2 generation flies	12h:12h	Yes	Sweden	NA	NA	NA	NA
Kokou2018	blue tilapia fish	ectothermic	fish	Oreochromis aureus	Freshwater	16S	V4	515F	806R	YES	6	GTGCCAGCMGCCGCGGTAA	Not in paper, and only single reads, have asked, twice (GGACTACHVGGGTWTCTAAT)	YES				252								function na	480:2311/740:2847/720:2763/730:2565/430:2265/460:2291	160 (28+27+28+22+27+28)	Illumina	SRP131209/PRJNA431528	cold stress	cold-resistent and sensitive phenotype	2 x2		NA	24; 12	24	-12	Yes	1/d	2d	~14d	NA	Yes	Israel	NA	NA	NA	NA
Raimondi2020	black soldier fly Hermetia illucens	ectothermic	insect	Hermetia illucens	Terrestrial	16S	V3	Probio_Uni	barcode: TTGGAGTGTC and TCTATTCGTC	NO	4	joined reads are of low quality, decide to use single reads only CCTACGGGRSGCAGCAG	ATTACCGCGGCTGCT	YES, but need to check	CCATCTCATCCCTGCGTGTCTCCGAC	CCTCTCTATGGGCAGTCGGTGAT		172									warm_frass:20936/warm_prepupae:17245/cold_frass:25657/cold_prepupae:17245 (can combine for Sampling_type)	12 (8+8-4)	Illumina Miseq	PRJNA573042	heat and cold stress	None			temperature: 27	20; 27 and 33dC	27	-1.16667	No	NA	NA	the whole rearing phase	16h:8h	Yes	Italy	NA	NA	NA	NA
Vargas2020	Sponge Lendenfeldia chondrodes	ectothermic	other invertebrate	Lendenfeldia chondrodes	Marine	16S	V4	515F	806R	YES (run cutadapt to reassure)	1	GT (2nt linker) GTGCCAGCMGCCGCGGTAA	CC GGACTACHVGGGTWTCTAAT	YES				253	25496.3								5144	19-1=18	Illumina MiSeq (2 _ 300 bp)	PRJEB35927	heat stress	None			4d	25.4; 25.4-31	25.4	5.6	Yes	1/d	NA	5 days	12h:12h	Yes	Germany	NA	NA	NA	NA
Ramsby2018	sponge (Cliona orientalis)	ectothermic	other invertebrate	Cliona orientalis	Marine	16S	V4	515F	806R	NO	1	joined reads low count, use forward reads only GTGCCAGCMGCCGCGGTAA	GGACTACHVGGGTWTCTAAT	NO	AATGATACGGCGACCACCGAGATCTACAC	CAAGCAGAAGACGGCATACGAGAT	sample metadata confusing, asked and got reply	264									3949	12	Illumina Miseq 250 bp	PRJNA407695	heat stress	None			17d	23; 23-32-30(which increased by 2dC increments (from 23 to 29dC) and subsequently by 1dC increments (from 30 to 32dC) every 14 days)	23	9	Yes	0.5/d (average; 2-4 days of warming followed by 10 days of acclimation)	reduced by 0.25/d to 30 and maintained for 4 weeks	4 months		Yes	Australia	NA	NA	18d37'40"S	146d29'36" E
Thapa2018	Ixodes scapularis ticks	ectothermic	other invertebrate	Ixodes scapularis	Terrestrial	16S	V4	515F	806R	NO	3	GTGCCAGCMGCCGCGGTAA	GGACTACHVGGGTWTCTAAT	YES, but some left	AATGATACGGCGACCACCGAGATCTACAC	CAAGCAGAAGACGGCATACGAGAT		253									30C:25717/37C:28957/4C:31439 (omit 30C group)	79-3-1 (37+38)	Illumina Miseq	PRJNA471905, no data available, have asked and have data now	heat and cold stress	NA				37; 30; 4; 20	20 (room temperature)		No	NA		10 days	15h:9h	Yes	United States	NA	NA	NA	NA
Strand2017	sponge G. barretti	ectothermic	other invertebrate	Geodia barretti	Marine	16S	V4	515F	806R	YES	3	paired-end joined low count, use forward reads only GTGCCAGCMGCCGCGGTAA	GGACTACHVGGGTWTCTAAT	YES				110								function na	9:15555/11:22013/12:22013; keep the highest temp 12C	20-2-1-1 (9)	Illumina	https://qiita.ucsd.edu/download_raw_data/10533	heat stress				2 weeks + 5d	7; 9; 11; 12	7	0.1	Yes	0.4/h	14d	79d (65d recovery period at 7)	NA	Yes	Norway	60.0608	5.815
Tian2020	Shaoxing ducks (Anas platyrhynchos)	endothermic	bird	Anas platyrhynchos	Terrestrial	16S	V4-V5	515F	907R	YES, checked to be joined reads	3	paired-end data but only has single, has asked, twice GTGCCAGCMGCCGCGG	CCGTCAATTCMTTTRAGTTT	YES				371									jejunal:8419/duodenal:7292/ileal:10559	36	Illumina HiSeq 2500, 2x250bp	SRP234307/PRJNA592979	heat stress	None	2		20d under conditions of natural light and at 25 degrees	25, 30-40	NA	10	Yes	5/h	2h	15d	NA	Yes	China	NA	NA	NA	NA
Bricker2020	Daphnia magna	ectothermic	planktonic crustacean	Daphnia magna	Freshwater	16S	V3-V4	341F	785R	YES	15	CCTACGGGNGGCWGCAG	GACTACHVGGGTATCTAATCC	YES				402									high:"GA:3945", "IB:3015", "GB:2941", "FA:3625", "IC:only 3 samples", "FB:only 3 samples", "GC:3869", "IA:3558", "FC:4238"; low:"GA:4502", "IB:4302", "GB:3564", "FA:3914", "IC:3379", "FB:4728", "GC:4237", "IA:3413", "FC:only 3 samples"	51-3 (32+ 34-18)(heat: 2941; cold:3379)	Illumina Miseq (2 _ 250 bp) v3	https://drive.google.com/drive/folders/1UvKnGedL0GjzPd1TTQPmPwDO6zqCgHiW	heat and cold stress	host genotype			minimum of 2 weeks (acclimated to the experimental temperature)	16(low); 18(medium); 20(high)	NA	-2	NA	NA	NA	~6 weeks (3 generations)	16h:8h	Yes	Finland	NA	NA	NA	NA
Fontaine2020	green frog and bullfrog tadpoles	ectothermic	amphibian	Lithobates clamitans; Lithobates catesbeianus	Freshwater/Terrestrial	16S	V4	515F	806R	NO	1	GTGCCAGCMGCCGCGGTAA	GGACTACNVGGGTWTCTAAT	YES, but some left	AATGATACGGCGACCACCGAGATCTACAC	CAAGCAGAAGACGGCATACGAGAT											2689	53-2	Illumina Miseq	PRJNA601186 (no files attached and have asked, data available now)	heat stress				2 weeks	24; 29	24	5	NA	NA	10d	10d	14h:10h	Yes	United States	41.6427	-80.4277
Li2019	Xenopus tropicalis	ectothermic	amphibian	Xenopus tropicalis	Freshwater/Terrestrial	16S	V4-V5	515F	909R	NO	1	GTGYCAGCMGCCGCGGTA	CCCCGYCAATTCMTTTRAGT	YES				369									5694	12	Illumina Hiseq 2500	PRJNA497428	heat stress	None	2		NA	23; 28	23	5	NA	NA	from eggs to 3 days after post-metamorphosis	from eggs to 3 days after post-metamorphosis (froglet)	12h:12h	Yes	China	NA	NA	NA	NA
Aydogan2020	grassland phyllosphere	plant	plant	Arrhenatherum elatius; Galium album	Terrestrial	16S	V3-V4	341F	785R	YES (run cutadapt to reassure)	0	joined reads of low count, using forward reads only CCTACGGGNGGCWGCAG	GACTACHVGGGTATCTAAKCC	YES				88							8	5		only 1 control sample	Illumina Miseq (2 _ 300 bp) v3	PRJNA578545 (SAMN13065289 to SAMN13065296	heat stress	NA	2		NA	ambient+0; ambient+2	NA	2	NA	NA	~6 years	6 years	NA	semi	Germany	NA	NA	50d31.6'N	8d41.7'E
Aydogan2018	grassland phyllosphere	plant	plant	Galium album	Terrestrial	16S	V5-V6	799F	1115R	YES, checked to be joined reads	1	need paired-end, only single, have asked, twice AACMGGATTAGATACCCKG	AGGGTTGCGCTCGTTG	YES				294									23834	8-1=7	Illumina Miseq (2 _ 300 bp) v3	PRJNA400850 (SAMN07562291 to SAMN07562298)	heat stress	NA	2		NA	ambient+0; ambient+2	NA	2	NA	NA	~6.5 years	6.5 years	NA	semi	Germany	NA	NA	50d31.6'N	8d41.7'E
Wang2020	pacific abalone(Haliotis discus hannai_ _ H. fulgens_)	ectothermic	other invertebrate	Haliotis discus hannai	Marine	16S	V3-V4	341F	816R	YES (run cutadapt to reassure)	4	CCTAYGGGRBGCASCAG	GGACTACNNGGGTATCTAAT	YES													heat_hybrid:26957, pacific:28148; cold_pacific:28148; hybrid:26957	36 (12+12+12+12-12)	Illumina Hiseq (2 x 250 bp)	SRP190872/PRJNA530882	heat and cold stress	diet, host genotype			NA	28 (HT); 20(NT); 12(LT)	NA	NA	NA	NA	3 months	3 months	NA	Yes	China	NA	NA	24°31′42.2”N	118°36′01.7″E
Mensch2020	brown macroalga Fucus vesiculosus Macroalga Fucus vesiculosus	algae	algae	Fucus vesiculosus	Marine	16S	V1-V2	27F	338R	YES (run cutadapt to reassure)	1	AGAGTTTGATCCTGGCTCAG	GCTGCCTCCCGTAGGAGT	YES				301									1064	91-6	Illumina Miseq	SRP075254/PRJNA321820	heat stress	pCO2	4		NA	ambient+0; ambient+5	NA	5	NA	NA	NA	1 year	NA	Yes	Baltic	NA	NA	54d27'14.951"N	10d 11' 51.886"E
Beirinckx2020	maize root	plant	plant	Zea mays	Terrestrial	16S	V4	515F	806R	YES (run cutadapt to reassure)	2	joined reads of low count, use forward reads onlyGTGCCAGCMGCCGCGGTAA	GGACTACHVGGGTWTCTAAT	YES, but some left				275									V:2574/IV:1210	40-1-1 (19+19)	Illumina Miseq (2 _ 300 bp) v3	PRJNA524079	cold stress	None			NA	17/12 (chilling condition); 21(control)	21	0.444444	NA	NA	5 weeks	5 weeks	16h:8h	Yes	Belgium	NA	NA	NA	NA
Yifeng2019	mussel	ectothermic	other invertebrate	Mytilus galloprovincialis	Marine	16S	V3-V4	338F	806R	YES (run cutadapt to reassure)	1	ACTCCTACGGGAGGCAGCA	GGACTACHVGGGTWTCTAAT	YES, but left a small number													498	6	Illumina Hiseq	SRP197453/PRJNA541804	heat stress	None	2		1 week	21; 27	21	6	Yes	1/d	1d	7 days		Yes	China	NA	NA	38d45' N	121d13'E
Zhong2019	goat	endothermic	mammal	Capra aegagrus hircus	Terrestrial	16S	V3-V4	338F	806R	NO not sure if joined, ~301bp, seems to be forward?	4	ACTCCTACGGGAGGCAGCAG	GGACTACHVGGGTWTCTAAT	YES				270									"THI83.52:24236", "THI73.08:27796", "THI78.3:28830", "THI88.74:16242"	15-9	Illumina Miseq	SRP162026/PRJNA491591	heat stress	Relative Humidity	16		30d	26; 30; 34; 38	23		NA	NA	5d	16*5d	NA	Yes	China	NA	NA	34d16'19.6212"N	108d5'5.0352"E
Mensch2016	Fucus vesiculosus	algae	algae	Fucus vesiculosus	Marine	16S	V1-V2	27F	338R	YES (run cutadapt to reassure)	1	AGAGTTTGATCCTGGCTCAG	GCTGCCTCCCGTAGGAGT	YES													6229	6	Illumina Miseq	SRP069256/PRJNA310780	heat stress	pCO2			NA	ambient+0; ambient+5	NA	5	NA	NA	NA	>11 weeks	NA	Yes	Germany	NA	NA	55d01'42.2"N	8d25'59.4"E
Bo2019_experiment1	voles	endothermic	mammal	Lasiopodomys brandtii	Terrestrial	16S	V3-V4	341F	805R	NO(AGTGACAG preceding in R1, ACACGTCA preceding in R2)	1	CCTACGGGNGGCWGCAG	GACTACHVGGGTATCTAATCC	YES				400							32		971	16	Illumina HiSeq 2500	PRJNA555499	cold stress	None	4(C4, W4, C4W4, W4W4)		NA	4; 23	23	19	No	NA	4 weeks or 8 weeks	8 weeks	16h:8h	Yes	China	Mongolian grasslands	NA	NA	NA
Bo2019_experiment2						16S	V3-V4	341F	805R	NO (some bps preceding the primer)	1	CCTACGGGNGGCWGCAG	GACTACHVGGGTATCTAATCC	YES				401							24		25274	12	Illumina HiSeq 2500	PRJNA555506	cold stress	food intake	4(FR 23 °C, Con 23 °C, FR 4 °C, Con 4 °C)		NA	4; 23	23	19	No		4 weeks		16h:8h	Yes	China
Krisko2020	Mice	endothermic	mammal	Mus musculus	Terrestrial	16S	V4	515F	806R	YES (run cutadapt to reassure)	2	GTGCCAGCMGCCGCGGTAA	GGACTACHVGGGTWTCTAAT	YES				252									22C:11508/4C:10674	16-5	Illumina Miseq (2 _ 250 bp)	PRJNA589879 (https://www.ncbi.nlm.nih.gov/bioproject/?term=prjna589879)	heat and cold stress	CD and GF genotypes			4 weeks	30; 15; 4	22		Yes (for cold exposure)				12h:12h	Yes		NA	NA	NA	NA
Greenspan2020	tadpole					16S	V4	515F	806R	YES (run cutadapt to reassure)	3	only the forward reads is used GTGCCAGCMGCCGCGGTAA	GGACTACHVGGGTWTCTAAT	YES, but small number left			0	250									swab:2955/mouth:2955/gut:3110	20(12+4+4)	Illumina MiSeq (2 × 250 base pairs, bp)	PRJNA613682	heat stress														Brazile
Ziętak2016	Mice	endothermic	mammal	Mus musculus	Terrestrial	16S	V4	515F	806R	YES (run cutadapt to reassure)	0	GTGCCAGCMGCCGCGGTAA	GGACTACHVGGGTWTCTAAT	YES														no treatment samples	Illumina Miseq	PRJNA321010	heat and cold stress	diet (HFD and CHD)				12; 17; 29			No		4 weeks	4 weeks	12h:12h	Yes	Poland	NA	NA
Carter2021	Eastern newt	ectothermic	amphibian	Notophthalmus viridescens		16S	V4	515F	806R	YES	2	forward reads only GTGCCAGCMGCCGCGGTAA	GGACTACHVGGGTWTCTAAT	YES				249									winter:2205/summer:2205	134-1 (89+88-44)		requested from author	no stress	pathogen; photoperiod			1 week	6; 14; 22	6 (winter), 14 (spring/autumn), 22 (summer)					45-90d minus 1 week	winter: 8h light; spring/autumn: 10h light; summer: 12h light	Yes	USA	collected adult and eft N. viridescens from aquatic and terrestrial habitats in Tennessee and Pennsylvania, respectively
Eckert2021	Lecane inermis	ectothermic	zooplankton	Lecane inermis	Freshwater	16S	V3-V4	341F	785R	NO	1	CCTACGGGNGGCWGCAG	GACTACHVGGGTATCTAATCC	YES				402									30472	6	Illumina Miseq	PRJNA655592	no stress	food intake		T1, T2, T3	75d	18; 24	18		No	NA	1 month	1 month	NA	Yes	Italy			45.93° N	8.55° E
Posadas2021_host1	Neopetrosia compacta	ectothermic	sponge	Neopetrosia compacta	Marine	16S	V3-V4	341F	805R	2		CCTACGGGNGGCWGCAG	GACTACHVGGGTATCTAATCC	YES				400										6	Illumina Miseq	PRJNA689294		PH		end	7 days	28; 32	28	4	Yes	1/day	2 days	7 days	12h:12h	Yes	Philippines			16.296° N	120.014° E
Posadas2021_host2	Leucetta chagosensis	ectothermic	sponge	Leucetta chagosensis	Marine					NO				YES														6
Studies that didn't fit our criteria
Studies didn't use Illumina NGS
Lee2016	Coral	ectothermic	coral	Acropora muricata	Marine	16S	V6-V8	968F	1391R			AACGCGAAGAACCTTAC	ACGGGCGGTGWGTRC																454 pyrosequencing	SRP060401	heat stress	None			30d	26-31	26	5	Yes	1/d	NA	5d	12h:12h	Yes	Taiwan	NA	NA	21d57'N	120d44'E
Lokmer2015	Pacific oysters	ectothermic	other invertebrate	Crassostrea gigas	Marine	16S	V1-V2	27F	338R			CTATGCGCCTTGCCAGCCCGCTCAG-MID-TCAGAGTTTGATCMTGGCTCAG	CGTATCGCCTCCCTCGCGCCATCAG-MID-TGCTGCCTCCCGTAGGAGT																454 pyrosequencing	PRJEB5702	heat and cold stress	vibrio infection	8		1month for warm-acclimated; 10d for cold-acclimated	8-22; 22-8	22; 8	-14	Yes	NA	NA	7d	NA	Yes	Germany	NA	NA	55d1'44"N	8d26'3"E
Ooi2019	cultured spiny lobster Panulirus ornatus	ectothermic	other invertebrate	Panulirus ornatus	Marine	16S	V1-V3																						454 pyrosequencing	PRJNA445187	heat stress	None	2		24h	28; 34	28	6	Yes	6/28h	NA	6 days		Yes	Australia	NA	NA	NA	NA
Lesser2016	Caribbean barrel sponge; Xestospongia muta	ectothermic	other invertebrate	Xestospongia muta	Marine	16S	V6	789F	1068R																				454 pyrosequencing	ftp://ftp.imicrobe.us/projects/103/samples/	heat stress	pCO2	4 (2 x 2)		3d	present; elevated		+2~5.4	NA	NA		12 days		Yes	Bahamas	23.7752	-76.0895	23d46'27''N	76d6'30''W
Webster2016_host1	coral (Acropora millepora and Seriatopora hystrix)	ectothermic	coral	Acropora millepora	Marine	16S	V1-V3																						454 pyrosequencing	SAMN03941220 - SAMN03941247	heat stress	pCO2	2 x 2		3 weeks	28; 31	NA	NA	NA	NA	8 weeks	8 weeks	12h:12h	Yes	Australia	NA	NA	18d50.558'S	147d37.618'E
Webster2016_host2	coral (Acropora millepora and Seriatopora hystrix)	ectothermic	coral	Seriatopora hystrix	Marine																										heat stress														Australia	NA	NA	18d34.133'S	146d28.917'E
Stratil2013	brown macroalgal species F. vesiculosus	algae	algae	Fucus vesiculosus	Marine	16S	V1-V2	27F	338R			AGAGTTTGATCCTGGCTCAG	TGCTGCCTCCCGTAGGAGT																454 pyrosequencing	No. SRX195663_SRX195687	heat and cold stress	None			NA	5; 10; 15; 20; 25	15	0.5	NA	NA	28d	28d	16h:8h	Yes	Baltic	NA	NA	54d27'N	10d11'E
Wolz2019	salamander (Plethodon cinereus)	ectothermic	amphibian	Plethodon cinereus	Terrestrial	16S	V3-V5																						454 pyrosequencing	PRJNA529410	NA	Bd (pathogen) levels	2 x 3		NA	13(average spring body temp); 17(average summer body temp);21(higher temp but within the range of normal)	NA	NA	NA	NA	47d	47+42d	12h:12h	Yes	United States	39.6315	-77.4714
Campisano2017	grapevine Chardonnay scions	plant	plant	Chardonnay scions	Terrestrial	16S	V6-V9																						454 pyrosequencing	PRJEB11360	NA	None			1 month	15; 25; 35	NA	NA	NA	NA	~3 months	~3 months	16h:8h	Yes	Italy	46.1924	11.135
Pootakham2019	coral (Porites lutea)	ectothermic	coral	Porites lutea	Marine	16S	full length	27F	1492R			AGAGTTTGATCMTGGCTCAG	TACGGYTACCTTGTTACGACTT																acific Biosciences circular consensus sequencing	PRJNA429083	heat stress	None	2		14d	29; 34	29	5	Yes	0.5/d	7d	13d	12h:12h	Yes	Thailand	NA	NA	7d45'42.5"N	98d28'51.3"E
Fan2013	sponge	ectothermic	other invertebrate	Rhopaloeides odorabile	Marine	WGS	full length																						454 pyrosequencing	http://camera.calit2.net/ 'CAM_PROJ_BotanyBay'	heat stress	healthy/intermediate/necrotic group	2		7d	27;32	27	5	Yes	0.2/h	~4 days	4 days	12h:12h	Yes	Australia	NA	NA	18d82'S	147d65'E
Yang2019	veined rapa whelk	ectothermic	other invertebrate	Rapana venosa	Marine	16S	V4	515F	806R			GTGCCAGCMGCCGCGGTAA	GGACTACHVGGGTWTCTAAT																Ion S5ÂªXL platform (Thermo Fisher)	SRP158677	heat stress		3		4weeks	16; 22; 28	16	+6; +12	Yes	1/d	4 weeks	~40d?		Yes	China	NA	NA	36d11'21.48"N	120d15'12.88"E
Webster2010	Crustose coralline algae	algae	algae	Neogoniolithon fosliei		16S	V3-V8																						ABI Bigdye v3.1 chemistry on the AB3730xl	Genbank under the accession numbers HM177481 to HM178920	heat stress	None			72h	27; 29; 31; 32	27		Yes	0.15/h	7d	14d	12h:12h	Yes	Australia	NA	NA	19d09.35'S	146d52.87'E
Studies from which no data or paired-end reads available
Tout2015	Coral	ectothermic	coral	Pocillopora damicornis	Marine	16S	full length	27F	1392R			AGAGTTTGATCMTGGCTCAG	ACGGGCGGTGTGTRC																Illumina Miseq	asked	heat stress	None			8d	22-31	22	9	Yes	1.5/d	NA	7d	NA	Yes	Australia	NA	NA	23d26'41"S	151d54'47"E
Shiu2017	Coral	ectothermic	coral	Acropora muricata	Marine	16S	V6-V8	968F	Uni1391R			AACGCGAAGAACCTTAC	ACGGGCGGTGWGTRC	YES															Illumina MiSeq (2 _ 250 bp)	PRJNA379752	heat and cold stress	sampling times and season (summer and winter experiments)	6		2-3d	10; 15; 20; 26; 30; 33	26 (summer); 20 (winter)	NA	No	NA	48h	48h	NA	Yes	Taiwan	NA	NA	23d32'38.9"N	119d37'32.3"E
Minich2018	giant kelp Macrocystis pyrifera	algae	algae	Macrocystis pyrifera	Freshwater	WGS	full length											74											Illumina Miseq (2 _ 300 bp)	PRJNA433902	heat	pCO2	4		NA	12; 15	12	3	No	NA	NA	4 weeks	12h:12h	Yes	United States	NA	NA	32d39'59.56"N	117d14'50.62"W
Soriano2018	yellowtail kingfish Seriola lalandi	ectothermic	fish	Seriola lalandi	Marine	16S	V3	338F	533R			ACYCCTACGGGRGGCAGCAG	TTACCGCGGCTGCTGGCAC		TCGTCGGCAGCGTCAGAT GTGTATAAGAGACAG	GTCTCGTGG GCTCGGAGA TGTGTATAA GAGACAG													Illumina Miniseq	asked	NA	feeding (lipids; but only in 20 degree's group and after sampling the temperature influence)	2			24 to 20; 24 to 26	24	-2	Yes	1/d	30d	>30	NA	Yes	Mexico	31.8659	-116.608
Horváthová2019	terrestrial isopod Porcellio scaber	ectothermic	other invertebrate	Porcellio scaber	Terrestrial	16S	V4	515F	806R	whole f: AATGATACGGCGACCACCGAGATCTACAC TATGGTAATT GT GTGCCAGCMGCCGCGGTAA; whole r with barcode: CAAGCAGAAGACGGCATACGAGAT AGCGGAGGTTAG AGTCAGTCAG CC GGACTACHVGGGTWTCTAAT		need to demultiplex, The samples were indexed using a 12 bp barcode added to the 5′end of the 806r primer GTGCCAGCMGCCGCGGTAA	GGACTACHVGGGTWTCTAAT												39				Illumina Miseq (2 _ 150 bp)	SRP125004/PRJNA418034	NA	oxygen	4		temperature: 20	15; 22	NA		No	NA	8 weeks	8 weeks	16h:8h	Yes	Poland	50.0497	19.9445	50d2' 58.8588''N	19d56' 40.3584''E
Worthmann2017	Mice	endothermic	mammal	Mus musculus	Terrestrial	16S	V1-V2																						NA	asked	heat and cold stress	diet; host genotype	2 x 4		temperature: 24	30 (thermoneutral); 22; 16; 6			NA	NA	7d	7d	12h:12h	Yes	Germany	NA	NA	NA	NA
He2019	Cherry-Valley ducks	endothermic	bird	Anas platyrhynchos	Terrestrial	16S	V4	515F	806R			GTGCCAGCMGCCGCGGTAA	GGACTACHVGGGTWTCTAAT																Ion S5TM XL platform	asked	heat stress	NA				25; 32	25	7	No	NA		3 weeks (heat treatment 8h per day)		Yes	China	NA	NA	NA	NA
Carrell2020	Sphagnum peat moss	plant	plant	Sphagnum peat moss	Terrestrial	16S ITS2 and WGS	V4	515F	806R	mixed adapter and barcodes		GTGCCAGCMGCCGCGGTAA	GGACTACHVGGGTWTCTAAT																Illumina Miseq	PRJNA644113; PRJNA644538(WGS) no data available, have asked	heat stress	None			NA	ambient+0; ambient+9	NA	9	Yes	NA	~1-2 year	~3 years		semi	United States	NA	NA	47d30.4760'N	93d27.1620'W
Sullam2018	Daphnia magna	ectothermic	planktonic crustacean	Daphnia magna	Freshwater	16S	V3-V5																						454 pyrosequencing	asked	heat stress	18 clone lines/genotypes	2		NA	20; 28	20	8	NA	NA	at least 3 generations	at least 3 generations	NA	Yes		NA	NA	NA	NA
Ducray2019	SpragueÃDawley rat	endothermic	mammal	Mus musculus	Terrestrial	16S	V1-V3	27F	519R			AGRGTTTGATCMTGGCTCAG	GTNTTACNGCGGCKGCTG																Illumina Miseq	asked	heat stress	diet: yeast supplementary			NA	20; 45	20	25	NA	NA	25min then stand 4h at room temp	14d	12h:12h	Yes	United States	NA	NA	NA	NA
Xing2019	broilers	endothermic	bird	Gallus gallus	Terrestrial	16S	V3-V4	341F	806R			CCTACGGGRSGCAGCAG	GGACTACVVGGGTATCTAATC																Illumina Hiseq (2 x 250 bp)	asked	NA	None	3		NA	36.5-22; 33.5-19; 30.5-16	NA	NA	Yes	0.5 or 0/d	NA	42 days	complext: refer to Notes	Yes	China	NA	NA	NA	NA
Shi2019	broilers	endothermic	bird	Gallus gallus	Terrestrial	16S	V3-V4																						Illumina	asked	heat stress	None	2		13d	24-26; 34-38	24-26	10	NA	NA	28d	28d	NA	Yes	China	NA	NA	NA	NA
Baek2020	Hanwoo steers	endothermic	mammal		Terrestrial	16S	V3-V4	341F	805R			CCTACGGGNGGCWGCAG	GACTACHVGGGTATCTAATCC																Illumina MiSeq	asked	heat stress	longitudinal	3	0d, 3d, 6d	NA	15, 35	15	20	NO	NA	NA	6d		Yes	Korea
Berg2016	C.elegans	ectothermic	nematode	Caenorhabditis elegans	Terrestrial	16S	V4 (nested pcr)	515F	806R		data wasn't fastq format	TCTTTCCCTACAGTGCCAGCMGCCGCGGTAA	GTGACTGGAGTTCAGACGTGTGCTCTTCCGATCT																Illumina HiSeq2500 (2 x 150 bp)	https://www.mg-rast.org/mgmain.html?mgpage=project&project=mgp13213	heat and cold stress	None	3		NA	15; 20; 25	20	-5	NA	NA	NA	L1 to adult (3 days at 25; 4 days at 20; 5 days at 15)	NA	Yes	United States	NA	NA	NA	NA
Studies of which sample metadata not available
Qiu2019	kelp Ecklonia radiata	algae	algae	Ecklonia radiata	Marine	16S	V1-V3	27F	519R	YES (run cutadapt and blast to reassure)		AGAGTTTGATCMTGGCTCAG	GWATTACCCGCGGCKGCTG	YES				431											Illumina MiSeq 2000	PRJNA437721	heat stress	pCO2	12		NA	21; 23.5	21	2.5	NA	NA	NA	31d	NA	Yes	Australia	NA	NA	30.2677dS	153.1435dE
Khakisahneh2020	Mongolian gerbils (Meriones unguiculatus)	endothermic	mammal	Meriones unguiculatus	Terrestrial	16S	V3-V4	341F	805R	NO(has tested)		CCTACGGGNGGCWGCAG	GACTACHVGGGTATCTAATCC	YES															Illumina Hiseq 2500	PRJNA662422	heat and cold stress	None	3		2weeks	23; 37; 5	23	-1	No	NA	NA	12 weeks	16h:8h	Yes	China	NA	NA	39d55'0.0048'' N	59.9916d E
McCauley2020	gorgonian corals (P. crucis and E. tourneforti )	ectothermic	coral	Pseudoplexaura crucis; Eunicea. tourneforti	Marine	16S	V4			YES, some raw reads too small, cannot join, use forward reads only, still low count, exclude this study		GTGCCAGCMGCCGCGGTAA	GGACTACHVGGGTWTCTAAT	YES, but left on 1 sample SRR1035500	AATGATACGGCGACCACCGAGATCTACAC	CAAGCAGAAGACGGCATACGAGAT	sample metadata missing												Illumina Miseq	PRJNA579693	heat stress	UVR opaque	4		NA	32 in the summer and 29 in the winter		3	NA			7 days		Yes	Mexico	NA	NA	20d50'N	86d52'W
Valdes2016	Red Macroalga Delisea pulchra	algae	algae	Delisea pulchra	Marine	16S	V4	515F	806R	YES (run cutadapt to reassure)		GTGCCAGCMGCCGCGGTAA	GGACTACHVGGGTWTCTAAT	YES			sample metadata missing												Illumina Miseq	SRP065248/PRJNA299536	heat stress	None	3(aquarium t1; field t0; and field t1)			19; 22;27	19		Yes	ramping time of 3h			12h:12h	Yes	Australia (Long Bay; Sydney)	-33.9695	151.246
Studies which evaluated mixed effects of temperature and other variables
Glasl2019	coral	ectothermic	coral	Acropora tenuis	Marine	16S	V1-V3	27F	519R	YES (run cutadapt to reassure)		AGAGTTTGATCMTGGCTCAG	GWATTACCGCGGCKGCTG	YES															Illumina Miseq (2 _ 300 bp)	PRJNA492377	heat stress	pCO2, host genotype			3 weeks	27.5; 29.5	27.5	2	Yes	2/12d	~9d	3 weeks		Yes	Australia (Davies Reef )	NA	NA	18d50.558'S	147d37.618'E
Rondon2020	Antarctic sponge	ectothermic	other invertebrate	Isodictya kerguelenensis	Marine	16S	V4-V5	517F	926R	NO	0	GTGYCAGCMGCCGCGGTAA	CCGYCAATTYMTTTRAGTTT	YES, but need to check				368											Illumina Miseq (2 _ 300 bp)	PRJNA595145	heat stress	injured corals	3		a week at 0.5	0.5; 3; 6	0.5		NA	NA	15d	15 days	NA	Yes	South Africa	NA	NA	64d51'S	63d35'W
[truncated: 19 more columns]

## Sheet: Table S2. Sample metadata
	Sample.id	Study	Assay_type	Amplicon_region	PrimerPair	BioProject	BioSample	Library_name	Replicate	Sample_name	Treatment	Treatment_new	Stress	Sampling_time	Sampling_point	Sampling_part	Host_sex	Host_diet	Host_genotype	Host_therm	Host_life_stage	Host	Immune_complex	Latitude	Longitude	Elevation	Region	Source	Source_spec	Host_taxa_spec	Host_taxa	Host_avg_lifespan_spec	Host_avg_lifespan	Collected_or_lab	Maintained_in_lab_day	Maintained_lab_time	Transplantation	Habitat	Habitat_aquatic	Covariate	Acclimation_day	Treat_temp	Temp_diff	TOPT_original	TOPT	Ambient_temp_original	Ambient_temp	Ramping	Ramping_rate_hour
SRR8643490	SRR8643490	Beirinckx2020	AMPLICON	V4	515F_806R	PRJNA524079	SAMN10995856	Endosphere_Cold_ExpIV_1	IV	Endosphere_Cold_ExpIV_1	cold	exposure	chilling	5weeks	end	root endosphere	NA	NA	IV	plant	~3weeks growth	Zea mays	innate	NA	NA	NA	NA	internal	root endosphere	monocots	plant	90-200d	month	lab_strain	NA	lab_strain	NA	terrestrial	NA	biological replicates	NA	17/12	6.5	unknown	21	21	21	static	none
SRR8643489	SRR8643489	Beirinckx2020	AMPLICON	V4	515F_806R	PRJNA524079	SAMN10995857	Endosphere_Cold_ExpIV_2	IV	Endosphere_Cold_ExpIV_2	cold	exposure	chilling	5weeks	end	root endosphere	NA	NA	IV	plant	~3weeks growth	Zea mays	innate	NA	NA	NA	NA	internal	root endosphere	monocots	plant	90-200d	month	lab_strain	NA	lab_strain	NA	terrestrial	NA	biological replicates	NA	17/12	6.5	unknown	21	21	21	static	none
SRR8643527	SRR8643527	Beirinckx2020	AMPLICON	V4	515F_806R	PRJNA524079	SAMN10995858	Endosphere_Cold_ExpIV_3	IV	Endosphere_Cold_ExpIV_3	cold	exposure	chilling	5weeks	end	root endosphere	NA	NA	IV	plant	~3weeks growth	Zea mays	innate	NA	NA	NA	NA	internal	root endosphere	monocots	plant	90-200d	month	lab_strain	NA	lab_strain	NA	terrestrial	NA	biological replicates	NA	17/12	6.5	unknown	21	21	21	static	none
SRR8643501	SRR8643501	Beirinckx2020	AMPLICON	V4	515F_806R	PRJNA524079	SAMN10995859	Endosphere_Cold_ExpIV_4	IV	Endosphere_Cold_ExpIV_4	cold	exposure	chilling	5weeks	end	root endosphere	NA	NA	IV	plant	~3weeks growth	Zea mays	innate	NA	NA	NA	NA	internal	root endosphere	monocots	plant	90-200d	month	lab_strain	NA	lab_strain	NA	terrestrial	NA	biological replicates	NA	17/12	6.5	unknown	21	21	21	static	none
SRR8643486	SRR8643486	Beirinckx2020	AMPLICON	V4	515F_806R	PRJNA524079	SAMN10995860	Endosphere_Cold_ExpIV_5	IV	Endosphere_Cold_ExpIV_5	cold	exposure	chilling	5weeks	end	root endosphere	NA	NA	IV	plant	~3weeks growth	Zea mays	innate	NA	NA	NA	NA	internal	root endosphere	monocots	plant	90-200d	month	lab_strain	NA	lab_strain	NA	terrestrial	NA	biological replicates	NA	17/12	6.5	unknown	21	21	21	static	none
SRR8643485	SRR8643485	Beirinckx2020	AMPLICON	V4	515F_806R	PRJNA524079	SAMN10995861	Endosphere_Cold_ExpIV_6	IV	Endosphere_Cold_ExpIV_6	cold	exposure	chilling	5weeks	end	root endosphere	NA	NA	IV	plant	~3weeks growth	Zea mays	innate	NA	NA	NA	NA	internal	root endosphere	monocots	plant	90-200d	month	lab_strain	NA	lab_strain	NA	terrestrial	NA	biological replicates	NA	17/12	6.5	unknown	21	21	21	static	none
SRR8643484	SRR8643484	Beirinckx2020	AMPLICON	V4	515F_806R	PRJNA524079	SAMN10995862	Endosphere_Cold_ExpIV_7	IV	Endosphere_Cold_ExpIV_7	cold	exposure	chilling	5weeks	end	root endosphere	NA	NA	IV	plant	~3weeks growth	Zea mays	innate	NA	NA	NA	NA	internal	root endosphere	monocots	plant	90-200d	month	lab_strain	NA	lab_strain	NA	terrestrial	NA	biological replicates	NA	17/12	6.5	unknown	21	21	21	static	none
SRR8643483	SRR8643483	Beirinckx2020	AMPLICON	V4	515F_806R	PRJNA524079	SAMN10995863	Endosphere_Cold_ExpIV_8	IV	Endosphere_Cold_ExpIV_8	cold	exposure	chilling	5weeks	end	root endosphere	NA	NA	IV	plant	~3weeks growth	Zea mays	innate	NA	NA	NA	NA	internal	root endosphere	monocots	plant	90-200d	month	lab_strain	NA	lab_strain	NA	terrestrial	NA	biological replicates	NA	17/12	6.5	unknown	21	21	21	static	none
SRR8643502	SRR8643502	Beirinckx2020	AMPLICON	V4	515F_806R	PRJNA524079	SAMN10995864	Endosphere_Cold_ExpIV_9	IV	Endosphere_Cold_ExpIV_9	cold	exposure	chilling	5weeks	end	root endosphere	NA	NA	IV	plant	~3weeks growth	Zea mays	innate	NA	NA	NA	NA	internal	root endosphere	monocots	plant	90-200d	month	lab_strain	NA	lab_strain	NA	terrestrial	NA	biological replicates	NA	17/12	6.5	unknown	21	21	21	static	none
SRR8643492	SRR8643492	Beirinckx2020	AMPLICON	V4	515F_806R	PRJNA524079	SAMN10995896	Endosphere_Cold_ExpV_1	V	Endosphere_Cold_ExpV_1	cold	exposure	chilling	1y	end	root endosphere	NA	NA	V	plant	~3weeks growth	Zea mays	innate	NA	NA	NA	NA	internal	root endosphere	monocots	plant	90-200d	month	lab_strain	NA	lab_strain	NA	terrestrial	NA	biological replicates	NA	17/12	6.5	unknown	21	21	21	static	none
SRR8643496	SRR8643496	Beirinckx2020	AMPLICON	V4	515F_806R	PRJNA524079	SAMN10995905	Endosphere_Cold_ExpV_10	V	Endosphere_Cold_ExpV_10	cold	exposure	chilling	1y	end	root endosphere	NA	NA	V	plant	~3weeks growth	Zea mays	innate	NA	NA	NA	NA	internal	root endosphere	monocots	plant	90-200d	month	lab_strain	NA	lab_strain	NA	terrestrial	NA	biological replicates	NA	17/12	6.5	unknown	21	21	21	static	none
SRR8643491	SRR8643491	Beirinckx2020	AMPLICON	V4	515F_806R	PRJNA524079	SAMN10995897	Endosphere_Cold_ExpV_2	V	Endosphere_Cold_ExpV_2	cold	exposure	chilling	1y	end	root endosphere	NA	NA	V	plant	~3weeks growth	Zea mays	innate	NA	NA	NA	NA	internal	root endosphere	monocots	plant	90-200d	month	lab_strain	NA	lab_strain	NA	terrestrial	NA	biological replicates	NA	17/12	6.5	unknown	21	21	21	static	none
SRR8643500	SRR8643500	Beirinckx2020	AMPLICON	V4	515F_806R	PRJNA524079	SAMN10995898	Endosphere_Cold_ExpV_3	V	Endosphere_Cold_ExpV_3	cold	exposure	chilling	1y	end	root endosphere	NA	NA	V	plant	~3weeks growth	Zea mays	innate	NA	NA	NA	NA	internal	root endosphere	monocots	plant	90-200d	month	lab_strain	NA	lab_strain	NA	terrestrial	NA	biological replicates	NA	17/12	6.5	unknown	21	21	21	static	none
SRR8643499	SRR8643499	Beirinckx2020	AMPLICON	V4	515F_806R	PRJNA524079	SAMN10995899	Endosphere_Cold_ExpV_4	V	Endosphere_Cold_ExpV_4	cold	exposure	chilling	1y	end	root endosphere	NA	NA	V	plant	~3weeks growth	Zea mays	innate	NA	NA	NA	NA	internal	root endosphere	monocots	plant	90-200d	month	lab_strain	NA	lab_strain	NA	terrestrial	NA	biological replicates	NA	17/12	6.5	unknown	21	21	21	static	none
SRR8643493	SRR8643493	Beirinckx2020	AMPLICON	V4	515F_806R	PRJNA524079	SAMN10995900	Endosphere_Cold_ExpV_5	V	Endosphere_Cold_ExpV_5	cold	exposure	chilling	1y	end	root endosphere	NA	NA	V	plant	~3weeks growth	Zea mays	innate	NA	NA	NA	NA	internal	root endosphere	monocots	plant	90-200d	month	lab_strain	NA	lab_strain	NA	terrestrial	NA	biological replicates	NA	17/12	6.5	unknown	21	21	21	static	none
SRR8643526	SRR8643526	Beirinckx2020	AMPLICON	V4	515F_806R	PRJNA524079	SAMN10995901	Endosphere_Cold_ExpV_6	V	Endosphere_Cold_ExpV_6	cold	exposure	chilling	1y	end	root endosphere	NA	NA	V	plant	~3weeks growth	Zea mays	innate	NA	NA	NA	NA	internal	root endosphere	monocots	plant	90-200d	month	lab_strain	NA	lab_strain	NA	terrestrial	NA	biological replicates	NA	17/12	6.5	unknown	21	21	21	static	none
SRR8643497	SRR8643497	Beirinckx2020	AMPLICON	V4	515F_806R	PRJNA524079	SAMN10995902	Endosphere_Cold_ExpV_7	V	Endosphere_Cold_ExpV_7	cold	exposure	chilling	1y	end	root endosphere	NA	NA	V	plant	~3weeks growth	Zea mays	innate	NA	NA	NA	NA	internal	root endosphere	monocots	plant	90-200d	month	lab_strain	NA	lab_strain	NA	terrestrial	NA	biological replicates	NA	17/12	6.5	unknown	21	21	21	static	none
SRR8643494	SRR8643494	Beirinckx2020	AMPLICON	V4	515F_806R	PRJNA524079	SAMN10995903	Endosphere_Cold_ExpV_8	V	Endosphere_Cold_ExpV_8	cold	exposure	chilling	1y	end	root endosphere	NA	NA	V	plant	~3weeks growth	Zea mays	innate	NA	NA	NA	NA	internal	root endosphere	monocots	plant	90-200d	month	lab_strain	NA	lab_strain	NA	terrestrial	NA	biological replicates	NA	17/12	6.5	unknown	21	21	21	static	none
SRR8643517	SRR8643517	Beirinckx2020	AMPLICON	V4	515F_806R	PRJNA524079	SAMN10995904	Endosphere_Cold_ExpV_9	V	Endosphere_Cold_ExpV_9	cold	exposure	chilling	1y	end	root endosphere	NA	NA	V	plant	~3weeks growth	Zea mays	innate	NA	NA	NA	NA	internal	root endosphere	monocots	plant	90-200d	month	lab_strain	NA	lab_strain	NA	terrestrial	NA	biological replicates	NA	17/12	6.5	unknown	21	21	21	static	none
SRR9714990	SRR9714990	Bo2019	AMPLICON	V3-V4	341F_805R	PRJNA555499	SAMN12321296	220	I	C4	cold	exposure	cold	4 weeks	end	cecal contents	male	commercial rabbit pellets	NA	endothermic	5 months	Lasiopodomys brandtii	adaptive	43	115	1187	temperate	internal	gut_content	mammal	mammal	12 months	month	lab_with_known_source	3650	years	NA	terrestrial	NA	none	14	4	19	unknown	23	23	23	static	none
SRR9715001	SRR9715001	Bo2019	AMPLICON	V3-V4	341F_805R	PRJNA555499	SAMN12321295	198	I	C4	cold	exposure	cold	4 weeks	end	cecal contents	male	commercial rabbit pellets	NA	endothermic	5 months	Lasiopodomys brandtii	adaptive	43	115	1187	temperate	internal	gut_content	mammal	mammal	12 months	month	lab_with_known_source	3650	years	NA	terrestrial	NA	none	14	4	19	unknown	23	23	23	static	none
SRR9715008	SRR9715008	Bo2019	AMPLICON	V3-V4	341F_805R	PRJNA555499	SAMN12321290	186	I	C4	cold	exposure	cold	4 weeks	end	cecal contents	male	commercial rabbit pellets	NA	endothermic	5 months	Lasiopodomys brandtii	adaptive	43	115	1187	temperate	internal	gut_content	mammal	mammal	12 months	month	lab_with_known_source	3650	years	NA	terrestrial	NA	none	14	4	19	unknown	23	23	23	static	none
SRR9715005	SRR9715005	Bo2019	AMPLICON	V3-V4	341F_805R	PRJNA555499	SAMN12321293	191	I	C4	cold	exposure	cold	4 weeks	end	cecal contents	male	commercial rabbit pellets	NA	endothermic	5 months	Lasiopodomys brandtii	adaptive	43	115	1187	temperate	internal	gut_content	mammal	mammal	12 months	month	lab_with_known_source	3650	years	NA	terrestrial	NA	none	14	4	19	unknown	23	23	23	static	none
SRR9715002	SRR9715002	Bo2019	AMPLICON	V3-V4	341F_805R	PRJNA555499	SAMN12321292	190	I	C4	cold	exposure	cold	4 weeks	end	cecal contents	male	commercial rabbit pellets	NA	endothermic	5 months	Lasiopodomys brandtii	adaptive	43	115	1187	temperate	internal	gut_content	mammal	mammal	12 months	month	lab_with_known_source	3650	years	NA	terrestrial	NA	none	14	4	19	unknown	23	23	23	static	none
SRR9715003	SRR9715003	Bo2019	AMPLICON	V3-V4	341F_805R	PRJNA555499	SAMN12321291	188	I	C4	cold	exposure	cold	4 weeks	end	cecal contents	male	commercial rabbit pellets	NA	endothermic	5 months	Lasiopodomys brandtii	adaptive	43	115	1187	temperate	internal	gut_content	mammal	mammal	12 months	month	lab_with_known_source	3650	years	NA	terrestrial	NA	none	14	4	19	unknown	23	23	23	static	none
SRR9715004	SRR9715004	Bo2019	AMPLICON	V3-V4	341F_805R	PRJNA555499	SAMN12321294	197	I	C4	cold	exposure	cold	4 weeks	end	cecal contents	male	commercial rabbit pellets	NA	endothermic	5 months	Lasiopodomys brandtii	adaptive	43	115	1187	temperate	internal	gut_content	mammal	mammal	12 months	month	lab_with_known_source	3650	years	NA	terrestrial	NA	none	14	4	19	unknown	23	23	23	static	none
SRR9715009	SRR9715009	Bo2019	AMPLICON	V3-V4	341F_805R	PRJNA555499	SAMN12321289	185	I	C4	cold	exposure	cold	4 weeks	end	cecal contents	male	commercial rabbit pellets	NA	endothermic	5 months	Lasiopodomys brandtii	adaptive	43	115	1187	temperate	internal	gut_content	mammal	mammal	12 months	month	lab_with_known_source	3650	years	NA	terrestrial	NA	none	14	4	19	unknown	23	23	23	static	none
SRR9715026	SRR9715026	Bo2019	AMPLICON	V3-V4	341F_805R	PRJNA555506	SAMN12321463	C18	II	C18	cold	exposure	cold	4weeks	end	cecal contents	male	control	NA	endothermic	5 months	Lasiopodomys brandtii	adaptive	43	115	1187	temperate	internal	gut_content	mammal	mammal	12 months	month	lab_with_known_source	3650	years	NA	terrestrial	NA	host diet	14	4	19	unknown	23	23	23	static	none
SRR9715012	SRR9715012	Bo2019	AMPLICON	V3-V4	341F_805R	PRJNA555506	SAMN12321466	C8	II	C8	cold	exposure	cold	4weeks	end	cecal contents	male	control	NA	endothermic	5 months	Lasiopodomys brandtii	adaptive	43	115	1187	temperate	internal	gut_content	mammal	mammal	12 months	month	lab_with_known_source	3650	years	NA	terrestrial	NA	host diet	14	4	19	unknown	23	23	23	static	none
SRR9715013	SRR9715013	Bo2019	AMPLICON	V3-V4	341F_805R	PRJNA555506	SAMN12321467	C27	II	C27	cold	exposure	cold	4weeks	end	cecal contents	male	control	NA	endothermic	5 months	Lasiopodomys brandtii	adaptive	43	115	1187	temperate	internal	gut_content	mammal	mammal	12 months	month	lab_with_known_source	3650	years	NA	terrestrial	NA	host diet	14	4	19	unknown	23	23	23	static	none
SRR9715014	SRR9715014	Bo2019	AMPLICON	V3-V4	341F_805R	PRJNA555506	SAMN12321464	C10	II	C10	cold	exposure	cold	4weeks	end	cecal contents	male	control	NA	endothermic	5 months	Lasiopodomys brandtii	adaptive	43	115	1187	temperate	internal	gut_content	mammal	mammal	12 months	month	lab_with_known_source	3650	years	NA	terrestrial	NA	host diet	14	4	19	unknown	23	23	23	static	none
SRR9715015	SRR9715015	Bo2019	AMPLICON	V3-V4	341F_805R	PRJNA555506	SAMN12321465	C28	II	C28	cold	exposure	cold	4weeks	end	cecal contents	male	control	NA	endothermic	5 months	Lasiopodomys brandtii	adaptive	43	115	1187	temperate	internal	gut_content	mammal	mammal	12 months	month	lab_with_known_source	3650	years	NA	terrestrial	NA	host diet	14	4	19	unknown	23	23	23	static	none
SRR9715027	SRR9715027	Bo2019	AMPLICON	V3-V4	341F_805R	PRJNA555506	SAMN12321462	C14	II	C14	cold	exposure	cold	4weeks	end	cecal contents	male	control	NA	endothermic	5 months	Lasiopodomys brandtii	adaptive	43	115	1187	temperate	internal	gut_content	mammal	mammal	12 months	month	lab_with_known_source	3650	years	NA	terrestrial	NA	host diet	14	4	19	unknown	23	23	23	static	none
postGAC1a	postGAC1a	Bricker2020	AMPLICON	V3-V4	341F_785R	NA	NA	GAC1	C1	NA	cold	exposure	none	Post	end	whole body	female	S. obliquus	GA	ectothermic	juvenile	Daphnia magna	innate	48.2067	11.7097	495	temperate	whole_body	body	crustaceans	Arthropoda	5-6 months	month	lab_with_known_source	3000	years	NA	aquatic	freshwater	host genotype	>=14	16	2	18-22	18	18	18	static	none
postGAC2a	postGAC2a	Bricker2020	AMPLICON	V3-V4	341F_785R	NA	NA	GAC2	C2	NA	cold	exposure	none	Post	end	whole body	female	S. obliquus	GA	ectothermic	juvenile	Daphnia magna	innate	48.2067	11.7097	495	temperate	whole_body	body	crustaceans	Arthropoda	5-6 months	month	lab_with_known_source	3000	years	NA	aquatic	freshwater	host genotype	>=14	16	2	18-22	18	18	18	static	none
postGBC1a	postGBC1a	Bricker2020	AMPLICON	V3-V4	341F_785R	NA	NA	GBC1	C1	NA	cold	exposure	none	Post	end	whole body	female	S. obliquus	GB	ectothermic	juvenile	Daphnia magna	innate	48.2067	11.7097	495	temperate	whole_body	body	crustaceans	Arthropoda	5-6 months	month	lab_with_known_source	3000	years	NA	aquatic	freshwater	host genotype	>=14	16	2	18-22	18	18	18	static	none
postGBC2a	postGBC2a	Bricker2020	AMPLICON	V3-V4	341F_785R	NA	NA	GBC2	C2	NA	cold	exposure	none	Post	end	whole body	female	S. obliquus	GB	ectothermic	juvenile	Daphnia magna	innate	48.2067	11.7097	495	temperate	whole_body	body	crustaceans	Arthropoda	5-6 months	month	lab_with_known_source	3000	years	NA	aquatic	freshwater	host genotype	>=14	16	2	18-22	18	18	18	static	none
postGCC1a	postGCC1a	Bricker2020	AMPLICON	V3-V4	341F_785R	NA	NA	GCC1	C1	NA	cold	exposure	none	Post	end	whole body	female	S. obliquus	GC	ectothermic	juvenile	Daphnia magna	innate	48.2067	11.7097	495	temperate	whole_body	body	crustaceans	Arthropoda	5-6 months	month	lab_with_known_source	3000	years	NA	aquatic	freshwater	host genotype	>=14	16	2	18-22	18	18	18	static	none
postGCC2a	postGCC2a	Bricker2020	AMPLICON	V3-V4	341F_785R	NA	NA	GCC2	C2	NA	cold	exposure	none	Post	end	whole body	female	S. obliquus	GC	ectothermic	juvenile	Daphnia magna	innate	48.2067	11.7097	495	temperate	whole_body	body	crustaceans	Arthropoda	5-6 months	month	lab_with_known_source	3000	years	NA	aquatic	freshwater	host genotype	>=14	16	2	18-22	18	18	18	static	none
postFAC1a	postFAC1a	Bricker2020	AMPLICON	V3-V4	341F_785R	NA	NA	FAC1	C1	NA	cold	exposure	none	Post	end	whole body	female	S. obliquus	FA	ectothermic	juvenile	Daphnia magna	innate	59.825	23.2333	0	temperate	whole_body	body	crustaceans	Arthropoda	5-6 months	month	lab_with_known_source	3000	years	NA	aquatic	freshwater	host genotype	>=14	16	2	18-22	18	18	18	static	none
postFAC2a	postFAC2a	Bricker2020	AMPLICON	V3-V4	341F_785R	NA	NA	FAC2	C2	NA	cold	exposure	none	Post	end	whole body	female	S. obliquus	FA	ectothermic	juvenile	Daphnia magna	innate	59.825	23.2333	0	temperate	whole_body	body	crustaceans	Arthropoda	5-6 months	month	lab_with_known_source	3000	years	NA	aquatic	freshwater	host genotype	>=14	16	2	18-22	18	18	18	static	none
postFBC1a	postFBC1a	Bricker2020	AMPLICON	V3-V4	341F_785R	NA	NA	FBC1	C1	NA	cold	exposure	none	Post	end	whole body	female	S. obliquus	FB	ectothermic	juvenile	Daphnia magna	innate	59.825	23.2333	0	temperate	whole_body	body	crustaceans	Arthropoda	5-6 months	month	lab_with_known_source	3000	years	NA	aquatic	freshwater	host genotype	>=14	16	2	18-22	18	18	18	static	none
postFBC2a	postFBC2a	Bricker2020	AMPLICON	V3-V4	341F_785R	NA	NA	FBC2	C2	NA	cold	exposure	none	Post	end	whole body	female	S. obliquus	FB	ectothermic	juvenile	Daphnia magna	innate	59.825	23.2333	0	temperate	whole_body	body	crustaceans	Arthropoda	5-6 months	month	lab_with_known_source	3000	years	NA	aquatic	freshwater	host genotype	>=14	16	2	18-22	18	18	18	static	none
postIAC1a	postIAC1a	Bricker2020	AMPLICON	V3-V4	341F_785R	NA	NA	IAC1	C1	NA	cold	exposure	none	Post	end	whole body	female	S. obliquus	IA	ectothermic	juvenile	Daphnia magna	innate	31.7144	35.0508	539	subtropical	whole_body	body	crustaceans	Arthropoda	5-6 months	month	lab_with_known_source	3000	years	NA	aquatic	freshwater	host genotype	>=14	16	2	18-22	18	18	18	static	none
postIAC2a	postIAC2a	Bricker2020	AMPLICON	V3-V4	341F_785R	NA	NA	IAC2	C2	NA	cold	exposure	none	Post	end	whole body	female	S. obliquus	IA	ectothermic	juvenile	Daphnia magna	innate	31.7144	35.0508	539	subtropical	whole_body	body	crustaceans	Arthropoda	5-6 months	month	lab_with_known_source	3000	years	NA	aquatic	freshwater	host genotype	>=14	16	2	18-22	18	18	18	static	none
postIBC1a	postIBC1a	Bricker2020	AMPLICON	V3-V4	341F_785R	NA	NA	IBC1	C1	NA	cold	exposure	none	Post	end	whole body	female	S. obliquus	IB	ectothermic	juvenile	Daphnia magna	innate	31.7144	35.0508	539	subtropical	whole_body	body	crustaceans	Arthropoda	5-6 months	month	lab_with_known_source	3000	years	NA	aquatic	freshwater	host genotype	>=14	16	2	18-22	18	18	18	static	none
postIBC2a	postIBC2a	Bricker2020	AMPLICON	V3-V4	341F_785R	NA	NA	IBC2	C2	NA	cold	exposure	none	Post	end	whole body	female	S. obliquus	IB	ectothermic	juvenile	Daphnia magna	innate	31.7144	35.0508	539	subtropical	whole_body	body	crustaceans	Arthropoda	5-6 months	month	lab_with_known_source	3000	years	NA	aquatic	freshwater	host genotype	>=14	16	2	18-22	18	18	18	static	none
postICC1a	postICC1a	Bricker2020	AMPLICON	V3-V4	341F_785R	NA	NA	ICC1	C1	NA	cold	exposure	none	Post	end	whole body	female	S. obliquus	IC	ectothermic	juvenile	Daphnia magna	innate	31.7144	35.0508	539	subtropical	whole_body	body	crustaceans	Arthropoda	5-6 months	month	lab_with_known_source	3000	years	NA	aquatic	freshwater	host genotype	>=14	16	2	18-22	18	18	18	static	none
postICC2a	postICC2a	Bricker2020	AMPLICON	V3-V4	341F_785R	NA	NA	ICC2	C2	NA	cold	exposure	none	Post	end	whole body	female	S. obliquus	IC	ectothermic	juvenile	Daphnia magna	innate	31.7144	35.0508	539	subtropical	whole_body	body	crustaceans	Arthropoda	5-6 months	month	lab_with_known_source	3000	years	NA	aquatic	freshwater	host genotype	>=14	16	2	18-22	18	18	18	static	none
NSF6-NOVI-PM15	NSF6-NOVI-PM15	Carter2021	AMPLICON	V4	515F_806R	NA	7Islands	NSF6-NOVI-PM15	15	NOVI	cold	exposure	none	0	end	skin	NA	fruit flies/Drosophila melanogaster	NA	ectothermic	juvenile/eft	Notophthalmus viridescens	adaptive	35	-84	646	subtropical	external	skin	salamanders	amphibians	12-15 years	year	collected	NA	days	NA	terrestrial/aquatic	freshwater	photoperiod	NA	6	8	unknown	NA	winter6,spring/autumn14,summer22	14	static	none
NSF6-NOVI-PM26	NSF6-NOVI-PM26	Carter2021	AMPLICON	V4	515F_806R	NA	7Islands	NSF6-NOVI-PM26	26	NOVI	cold	exposure	none	0	end	skin	NA	fruit flies/Drosophila melanogaster	NA	ectothermic	juvenile/eft	Notophthalmus viridescens	adaptive	35	-84	646	subtropical	external	skin	salamanders	amphibians	12-15 years	year	collected	NA	days	NA	terrestrial/aquatic	freshwater	photoperiod	NA	6	8	unknown	NA	winter6,spring/autumn14,summer22	14	static	none
NSF6-NOVI-PM27	NSF6-NOVI-PM27	Carter2021	AMPLICON	V4	515F_806R	NA	7Islands	NSF6-NOVI-PM27	27	NOVI	cold	exposure	none	0	end	skin	NA	fruit flies/Drosophila melanogaster	NA	ectothermic	juvenile/eft	Notophthalmus viridescens	adaptive	35	-84	646	subtropical	external	skin	salamanders	amphibians	12-15 years	year	collected	NA	days	NA	terrestrial/aquatic	freshwater	photoperiod	NA	6	8	unknown	NA	winter6,spring/autumn14,summer22	14	static	none
NSF6-NOVI-PM42	NSF6-NOVI-PM42	Carter2021	AMPLICON	V4	515F_806R	NA	7Islands	NSF6-NOVI-PM42	42	NOVI	cold	exposure	none	0	end	skin	NA	fruit flies/Drosophila melanogaster	NA	ectothermic	juvenile/eft	Notophthalmus viridescens	adaptive	35	-84	646	subtropical	external	skin	salamanders	amphibians	12-15 years	year	collected	NA	days	NA	terrestrial/aquatic	freshwater	photoperiod	NA	6	8	unknown	NA	winter6,spring/autumn14,summer22	14	static	none
NSF6-NOVI-PM10	NSF6-NOVI-PM10	Carter2021	AMPLICON	V4	515F_806R	NA	BearHollow	NSF6-NOVI-PM10	10	NOVI	cold	exposure	none	0	end	skin	NA	fruit flies/Drosophila melanogaster	NA	ectothermic	juvenile/eft	Notophthalmus viridescens	adaptive	35	-84	646	subtropical	external	skin	salamanders	amphibians	12-15 years	year	collected	NA	days	NA	terrestrial/aquatic	freshwater	photoperiod	NA	6	8	unknown	NA	winter6,spring/autumn14,summer22	14	static	none
NSF6-NOVI-PM13	NSF6-NOVI-PM13	Carter2021	AMPLICON	V4	515F_806R	NA	BearHollow	NSF6-NOVI-PM13	13	NOVI	cold	exposure	none	0	end	skin	NA	fruit flies/Drosophila melanogaster	NA	ectothermic	juvenile/eft	Notophthalmus viridescens	adaptive	35	-84	646	subtropical	external	skin	salamanders	amphibians	12-15 years	year	collected	NA	days	NA	terrestrial/aquatic	freshwater	photoperiod	NA	6	8	unknown	NA	winter6,spring/autumn14,summer22	14	static	none
NSF6-NOVI-PM35	NSF6-NOVI-PM35	Carter2021	AMPLICON	V4	515F_806R	NA	BearHollow	NSF6-NOVI-PM35	35	NOVI	cold	exposure	none	0	end	skin	NA	fruit flies/Drosophila melanogaster	NA	ectothermic	juvenile/eft	Notophthalmus viridescens	adaptive	35	-84	646	subtropical	external	skin	salamanders	amphibians	12-15 years	year	collected	NA	days	NA	terrestrial/aquatic	freshwater	photoperiod	NA	6	8	unknown	NA	winter6,spring/autumn14,summer22	14	static	none
NSF6-NOVI-PM36	NSF6-NOVI-PM36	Carter2021	AMPLICON	V4	515F_806R	NA	BearHollow	NSF6-NOVI-PM36	36	NOVI	cold	exposure	none	0	end	skin	NA	fruit flies/Drosophila melanogaster	NA	ectothermic	juvenile/eft	Notophthalmus viridescens	adaptive	35	-84	646	subtropical	external	skin	salamanders	amphibians	12-15 years	year	collected	NA	days	NA	terrestrial/aquatic	freshwater	photoperiod	NA	6	8	unknown	NA	winter6,spring/autumn14,summer22	14	static	none
NSF6-NOVI-PM39	NSF6-NOVI-PM39	Carter2021	AMPLICON	V4	515F_806R	NA	BearHollow	NSF6-NOVI-PM39	39	NOVI	cold	exposure	none	0	end	skin	NA	fruit flies/Drosophila melanogaster	NA	ectothermic	juvenile/eft	Notophthalmus viridescens	adaptive	35	-84	646	subtropical	external	skin	salamanders	amphibians	12-15 years	year	collected	NA	days	NA	terrestrial/aquatic	freshwater	photoperiod	NA	6	8	unknown	NA	winter6,spring/autumn14,summer22	14	static	none
NSF6-NOVI-PM41	NSF6-NOVI-PM41	Carter2021	AMPLICON	V4	515F_806R	NA	BearHollow	NSF6-NOVI-PM41	41	NOVI	cold	exposure	none	0	end	skin	NA	fruit flies/Drosophila melanogaster	NA	ectothermic	juvenile/eft	Notophthalmus viridescens	adaptive	35	-84	646	subtropical	external	skin	salamanders	amphibians	12-15 years	year	collected	NA	days	NA	terrestrial/aquatic	freshwater	photoperiod	NA	6	8	unknown	NA	winter6,spring/autumn14,summer22	14	static	none
NSF6-NOVI-PM2	NSF6-NOVI-PM2	Carter2021	AMPLICON	V4	515F_806R	NA	Catoosa	NSF6-NOVI-PM2	2	NOVI	cold	exposure	none	0	end	skin	NA	fruit flies/Drosophila melanogaster	NA	ectothermic	juvenile/eft	Notophthalmus viridescens	adaptive	35	-84	646	subtropical	external	skin	salamanders	amphibians	12-15 years	year	collected	NA	days	NA	terrestrial/aquatic	freshwater	photoperiod	NA	6	8	unknown	NA	winter6,spring/autumn14,summer22	14	static	none
NSF6-NOVI-PM3	NSF6-NOVI-PM3	Carter2021	AMPLICON	V4	515F_806R	NA	Catoosa	NSF6-NOVI-PM3	3	NOVI	cold	exposure	none	0	end	skin	NA	fruit flies/Drosophila melanogaster	NA	ectothermic	juvenile/eft	Notophthalmus viridescens	adaptive	35	-84	646	subtropical	external	skin	salamanders	amphibians	12-15 years	year	collected	NA	days	NA	terrestrial/aquatic	freshwater	photoperiod	NA	6	8	unknown	NA	winter6,spring/autumn14,summer22	14	static	none
NSF6-NOVI-PM5	NSF6-NOVI-PM5	Carter2021	AMPLICON	V4	515F_806R	NA	Catoosa	NSF6-NOVI-PM5	5	NOVI	cold	exposure	none	0	end	skin	NA	fruit flies/Drosophila melanogaster	NA	ectothermic	juvenile/eft	Notophthalmus viridescens	adaptive	35	-84	646	subtropical	external	skin	salamanders	amphibians	12-15 years	year	collected	NA	days	NA	terrestrial/aquatic	freshwater	photoperiod	NA	6	8	unknown	NA	winter6,spring/autumn14,summer22	14	static	none
NSF6-NOVI-PM6	NSF6-NOVI-PM6	Carter2021	AMPLICON	V4	515F_806R	NA	Catoosa	NSF6-NOVI-PM6	6	NOVI	cold	exposure	none	0	end	skin	NA	fruit flies/Drosophila melanogaster	NA	ectothermic	juvenile/eft	Notophthalmus viridescens	adaptive	35	-84	646	subtropical	external	skin	salamanders	amphibians	12-15 years	year	collected	NA	days	NA	terrestrial/aquatic	freshwater	photoperiod	NA	6	8	unknown	NA	winter6,spring/autumn14,summer22	14	static	none
NSF6-NOVI-PM12	NSF6-NOVI-PM12	Carter2021	AMPLICON	V4	515F_806R	NA	Catoosa	NSF6-NOVI-PM12	12	NOVI	cold	exposure	none	0	end	skin	NA	fruit flies/Drosophila melanogaster	NA	ectothermic	juvenile/eft	Notophthalmus viridescens	adaptive	35	-84	646	subtropical	external	skin	salamanders	amphibians	12-15 years	year	collected	NA	days	NA	terrestrial/aquatic	freshwater	photoperiod	NA	6	8	unknown	NA	winter6,spring/autumn14,summer22	14	static	none
NSF6-NOVI-PM14	NSF6-NOVI-PM14	Carter2021	AMPLICON	V4	515F_806R	NA	Catoosa	NSF6-NOVI-PM14	14	NOVI	cold	exposure	none	0	end	skin	NA	fruit flies/Drosophila melanogaster	NA	ectothermic	juvenile/eft	Notophthalmus viridescens	adaptive	35	-84	646	subtropical	external	skin	salamanders	amphibians	12-15 years	year	collected	NA	days	NA	terrestrial/aquatic	freshwater	photoperiod	NA	6	8	unknown	NA	winter6,spring/autumn14,summer22	14	static	none
NSF6-NOVI-PM16	NSF6-NOVI-PM16	Carter2021	AMPLICON	V4	515F_806R	NA	Catoosa	NSF6-NOVI-PM16	16	NOVI	cold	exposure	none	0	end	skin	NA	fruit flies/Drosophila melanogaster	NA	ectothermic	juvenile/eft	Notophthalmus viridescens	adaptive	35	-84	646	subtropical	external	skin	salamanders	amphibians	12-15 years	year	collected	NA	days	NA	terrestrial/aquatic	freshwater	photoperiod	NA	6	8	unknown	NA	winter6,spring/autumn14,summer22	14	static	none
NSF6-NOVI-PM20	NSF6-NOVI-PM20	Carter2021	AMPLICON	V4	515F_806R	NA	Catoosa	NSF6-NOVI-PM20	20	NOVI	cold	exposure	none	0	end	skin	NA	fruit flies/Drosophila melanogaster	NA	ectothermic	juvenile/eft	Notophthalmus viridescens	adaptive	35	-84	646	subtropical	external	skin	salamanders	amphibians	12-15 years	year	collected	NA	days	NA	terrestrial/aquatic	freshwater	photoperiod	NA	6	8	unknown	NA	winter6,spring/autumn14,summer22	14	static	none
NSF6-NOVI-PM28	NSF6-NOVI-PM28	Carter2021	AMPLICON	V4	515F_806R	NA	Catoosa	NSF6-NOVI-PM28	28	NOVI	cold	exposure	none	0	end	skin	NA	fruit flies/Drosophila melanogaster	NA	ectothermic	juvenile/eft	Notophthalmus viridescens	adaptive	35	-84	646	subtropical	external	skin	salamanders	amphibians	12-15 years	year	collected	NA	days	NA	terrestrial/aquatic	freshwater	photoperiod	NA	6	8	unknown	NA	winter6,spring/autumn14,summer22	14	static	none
NSF6-NOVI-PM29	NSF6-NOVI-PM29	Carter2021	AMPLICON	V4	515F_806R	NA	Catoosa	NSF6-NOVI-PM29	29	NOVI	cold	exposure	none	0	end	skin	NA	fruit flies/Drosophila melanogaster	NA	ectothermic	juvenile/eft	Notophthalmus viridescens	adaptive	35	-84	646	subtropical	external	skin	salamanders	amphibians	12-15 years	year	collected	NA	days	NA	terrestrial/aquatic	freshwater	photoperiod	NA	6	8	unknown	NA	winter6,spring/autumn14,summer22	14	static	none
NSF6-NOVI-PM34	NSF6-NOVI-PM34	Carter2021	AMPLICON	V4	515F_806R	NA	Catoosa	NSF6-NOVI-PM34	34	NOVI	cold	exposure	none	0	end	skin	NA	fruit flies/Drosophila melanogaster	NA	ectothermic	juvenile/eft	Notophthalmus viridescens	adaptive	35	-84	646	subtropical	external	skin	salamanders	amphibians	12-15 years	year	collected	NA	days	NA	terrestrial/aquatic	freshwater	photoperiod	NA	6	8	unknown	NA	winter6,spring/autumn14,summer22	14	static	none
NSF6-NOVI-PM37	NSF6-NOVI-PM37	Carter2021	AMPLICON	V4	515F_806R	NA	Catoosa	NSF6-NOVI-PM37	37	NOVI	cold	exposure	none	0	end	skin	NA	fruit flies/Drosophila melanogaster	NA	ectothermic	juvenile/eft	Notophthalmus viridescens	adaptive	35	-84	646	subtropical	external	skin	salamanders	amphibians	12-15 years	year	collected	NA	days	NA	terrestrial/aquatic	freshwater	photoperiod	NA	6	8	unknown	NA	winter6,spring/autumn14,summer22	14	static	none
NSF6-NOVI-PM38	NSF6-NOVI-PM38	Carter2021	AMPLICON	V4	515F_806R	NA	Catoosa	NSF6-NOVI-PM38	38	NOVI	cold	exposure	none	0	end	skin	NA	fruit flies/Drosophila melanogaster	NA	ectothermic	juvenile/eft	Notophthalmus viridescens	adaptive	35	-84	646	subtropical	external	skin	salamanders	amphibians	12-15 years	year	collected	NA	days	NA	terrestrial/aquatic	freshwater	photoperiod	NA	6	8	unknown	NA	winter6,spring/autumn14,summer22	14	static	none
NSF6-NOVI-PM40	NSF6-NOVI-PM40	Carter2021	AMPLICON	V4	515F_806R	NA	Catoosa	NSF6-NOVI-PM40	40	NOVI	cold	exposure	none	0	end	skin	NA	fruit flies/Drosophila melanogaster	NA	ectothermic	juvenile/eft	Notophthalmus viridescens	adaptive	35	-84	646	subtropical	external	skin	salamanders	amphibians	12-15 years	year	collected	NA	days	NA	terrestrial/aquatic	freshwater	photoperiod	NA	6	8	unknown	NA	winter6,spring/autumn14,summer22	14	static	none
NSF6-NOVI-PM44	NSF6-NOVI-PM44	Carter2021	AMPLICON	V4	515F_806R	NA	Catoosa	NSF6-NOVI-PM44	44	NOVI	cold	exposure	none	0	end	skin	NA	fruit flies/Drosophila melanogaster	NA	ectothermic	juvenile/eft	Notophthalmus viridescens	adaptive	35	-84	646	subtropical	external	skin	salamanders	amphibians	12-15 years	year	collected	NA	days	NA	terrestrial/aquatic	freshwater	photoperiod	NA	6	8	unknown	NA	winter6,spring/autumn14,summer22	14	static	none
NSF6-NOVI-PM45	NSF6-NOVI-PM45	Carter2021	AMPLICON	V4	515F_806R	NA	Catoosa	NSF6-NOVI-PM45	45	NOVI	cold	exposure	none	0	end	skin	NA	fruit flies/Drosophila melanogaster	NA	ectothermic	juvenile/eft	Notophthalmus viridescens	adaptive	35	-84	646	subtropical	external	skin	salamanders	amphibians	12-15 years	year	collected	NA	days	NA	terrestrial/aquatic	freshwater	photoperiod	NA	6	8	unknown	NA	winter6,spring/autumn14,summer22	14	static	none
NSF6-NOVI-PM18	NSF6-NOVI-PM18	Carter2021	AMPLICON	V4	515F_806R	NA	Cumberland	NSF6-NOVI-PM18	18	NOVI	cold	exposure	none	0	end	skin	NA	fruit flies/Drosophila melanogaster	NA	ectothermic	juvenile/eft	Notophthalmus viridescens	adaptive	35	-84	646	subtropical	external	skin	salamanders	amphibians	12-15 years	year	collected	NA	days	NA	terrestrial/aquatic	freshwater	photoperiod	NA	6	8	unknown	NA	winter6,spring/autumn14,summer22	14	static	none
NSF6-NOVI-PM24	NSF6-NOVI-PM24	Carter2021	AMPLICON	V4	515F_806R	NA	Cumberland	NSF6-NOVI-PM24	24	NOVI	cold	exposure	none	0	end	skin	NA	fruit flies/Drosophila melanogaster	NA	ectothermic	juvenile/eft	Notophthalmus viridescens	adaptive	35	-84	646	subtropical	external	skin	salamanders	amphibians	12-15 years	year	collected	NA	days	NA	terrestrial/aquatic	freshwater	photoperiod	NA	6	8	unknown	NA	winter6,spring/autumn14,summer22	14	static	none
NSF6-NOVI-PM25	NSF6-NOVI-PM25	Carter2021	AMPLICON	V4	515F_806R	NA	Cumberland	NSF6-NOVI-PM25	25	NOVI	cold	exposure	none	0	end	skin	NA	fruit flies/Drosophila melanogaster	NA	ectothermic	juvenile/eft	Notophthalmus viridescens	adaptive	35	-84	646	subtropical	external	skin	salamanders	amphibians	12-15 years	year	collected	NA	days	NA	terrestrial/aquatic	freshwater	photoperiod	NA	6	8	unknown	NA	winter6,spring/autumn14,summer22	14	static	none
NSF6-NOVI-1PM1	NSF6-NOVI-1PM1	Carter2021	AMPLICON	V4	515F_806R	NA	FrozenHead	NSF6-NOVI-1PM1	1	NOVI	cold	exposure	none	0	end	skin	NA	fruit flies/Drosophila melanogaster	NA	ectothermic	juvenile/eft	Notophthalmus viridescens	adaptive	35	-84	646	subtropical	external	skin	salamanders	amphibians	12-15 years	year	collected	NA	days	NA	terrestrial/aquatic	freshwater	photoperiod	NA	6	8	unknown	NA	winter6,spring/autumn14,summer22	14	static	none
NSF6-NOVI-PM7	NSF6-NOVI-PM7	Carter2021	AMPLICON	V4	515F_806R	NA	FrozenHead	NSF6-NOVI-PM7	7	NOVI	cold	exposure	none	0	end	skin	NA	fruit flies/Drosophila melanogaster	NA	ectothermic	juvenile/eft	Notophthalmus viridescens	adaptive	35	-84	646	subtropical	external	skin	salamanders	amphibians	12-15 years	year	collected	NA	days	NA	terrestrial/aquatic	freshwater	photoperiod	NA	6	8	unknown	NA	winter6,spring/autumn14,summer22	14	static	none
NSF6-NOVI-PM11	NSF6-NOVI-PM11	Carter2021	AMPLICON	V4	515F_806R	NA	FrozenHead	NSF6-NOVI-PM11	11	NOVI	cold	exposure	none	0	end	skin	NA	fruit flies/Drosophila melanogaster	NA	ectothermic	juvenile/eft	Notophthalmus viridescens	adaptive	35	-84	646	subtropical	external	skin	salamanders	amphibians	12-15 years	year	collected	NA	days	NA	terrestrial/aquatic	freshwater	photoperiod	NA	6	8	unknown	NA	winter6,spring/autumn14,summer22	14	static	none
NSF6-NOVI-PM31	NSF6-NOVI-PM31	Carter2021	AMPLICON	V4	515F_806R	NA	FrozenHead	NSF6-NOVI-PM31	31	NOVI	cold	exposure	none	0	end	skin	NA	fruit flies/Drosophila melanogaster	NA	ectothermic	juvenile/eft	Notophthalmus viridescens	adaptive	35	-84	646	subtropical	external	skin	salamanders	amphibians	12-15 years	year	collected	NA	days	NA	terrestrial/aquatic	freshwater	photoperiod	NA	6	8	unknown	NA	winter6,spring/autumn14,summer22	14	static	none
NSF6-NOVI-PM33	NSF6-NOVI-PM33	Carter2021	AMPLICON	V4	515F_806R	NA	FrozenHead	NSF6-NOVI-PM33	33	NOVI	cold	exposure	none	0	end	skin	NA	fruit flies/Drosophila melanogaster	NA	ectothermic	juvenile/eft	Notophthalmus viridescens	adaptive	35	-84	646	subtropical	external	skin	salamanders	amphibians	12-15 years	year	collected	NA	days	NA	terrestrial/aquatic	freshwater	photoperiod	NA	6	8	unknown	NA	winter6,spring/autumn14,summer22	14	static	none
NSF6-NOVI-PM23	NSF6-NOVI-PM23	Carter2021	AMPLICON	V4	515F_806R	NA	Norris	NSF6-NOVI-PM23	23	NOVI	cold	exposure	none	0	end	skin	NA	fruit flies/Drosophila melanogaster	NA	ectothermic	juvenile/eft	Notophthalmus viridescens	adaptive	35	-84	646	subtropical	external	skin	salamanders	amphibians	12-15 years	year	collected	NA	days	NA	terrestrial/aquatic	freshwater	photoperiod	NA	6	8	unknown	NA	winter6,spring/autumn14,summer22	14	static	none
NSF6-NOVI-PM4	NSF6-NOVI-PM4	Carter2021	AMPLICON	V4	515F_806R	NA	Sewanee	NSF6-NOVI-PM4	4	NOVI	cold	exposure	none	0	end	skin	NA	fruit flies/Drosophila melanogaster	NA	ectothermic	juvenile/eft	Notophthalmus viridescens	adaptive	35	-84	646	subtropical	external	skin	salamanders	amphibians	12-15 years	year	collected	NA	days	NA	terrestrial/aquatic	freshwater	photoperiod	NA	6	8	unknown	NA	winter6,spring/autumn14,summer22	14	static	none
NSF6-NOVI-PM9	NSF6-NOVI-PM9	Carter2021	AMPLICON	V4	515F_806R	NA	Sewanee	NSF6-NOVI-PM9	9	NOVI	cold	exposure	none	0	end	skin	NA	fruit flies/Drosophila melanogaster	NA	ectothermic	juvenile/eft	Notophthalmus viridescens	adaptive	35	-84	646	subtropical	external	skin	salamanders	amphibians	12-15 years	year	collected	NA	days	NA	terrestrial/aquatic	freshwater	photoperiod	NA	6	8	unknown	NA	winter6,spring/autumn14,summer22	14	static	none
NSF6-NOVI-PM17	NSF6-NOVI-PM17	Carter2021	AMPLICON	V4	515F_806R	NA	Sewanee	NSF6-NOVI-PM17	17	NOVI	cold	exposure	none	0	end	skin	NA	fruit flies/Drosophila melanogaster	NA	ectothermic	juvenile/eft	Notophthalmus viridescens	adaptive	35	-84	646	subtropical	external	skin	salamanders	amphibians	12-15 years	year	collected	NA	days	NA	terrestrial/aquatic	freshwater	photoperiod	NA	6	8	unknown	NA	winter6,spring/autumn14,summer22	14	static	none
NSF6-NOVI-PM19	NSF6-NOVI-PM19	Carter2021	AMPLICON	V4	515F_806R	NA	Sewanee	NSF6-NOVI-PM19	19	NOVI	cold	exposure	none	0	end	skin	NA	fruit flies/Drosophila melanogaster	NA	ectothermic	juvenile/eft	Notophthalmus viridescens	adaptive	35	-84	646	subtropical	external	skin	salamanders	amphibians	12-15 years	year	collected	NA	days	NA	terrestrial/aquatic	freshwater	photoperiod	NA	6	8	unknown	NA	winter6,spring/autumn14,summer22	14	static	none
NSF6-NOVI-PM21	NSF6-NOVI-PM21	Carter2021	AMPLICON	V4	515F_806R	NA	Sewanee	NSF6-NOVI-PM21	21	NOVI	cold	exposure	none	0	end	skin	NA	fruit flies/Drosophila melanogaster	NA	ectothermic	juvenile/eft	Notophthalmus viridescens	adaptive	35	-84	646	subtropical	external	skin	salamanders	amphibians	12-15 years	year	collected	NA	days	NA	terrestrial/aquatic	freshwater	photoperiod	NA	6	8	unknown	NA	winter6,spring/autumn14,summer22	14	static	none
NSF6-NOVI-PM22	NSF6-NOVI-PM22	Carter2021	AMPLICON	V4	515F_806R	NA	Sewanee	NSF6-NOVI-PM22	22	NOVI	cold	exposure	none	0	end	skin	NA	fruit flies/Drosophila melanogaster	NA	ectothermic	juvenile/eft	Notophthalmus viridescens	adaptive	35	-84	646	subtropical	external	skin	salamanders	amphibians	12-15 years	year	collected	NA	days	NA	terrestrial/aquatic	freshwater	photoperiod	NA	6	8	unknown	NA	winter6,spring/autumn14,summer22	14	static	none
NSF6-NOVI-PM30	NSF6-NOVI-PM30	Carter2021	AMPLICON	V4	515F_806R	NA	Sewanee	NSF6-NOVI-PM30	30	NOVI	cold	exposure	none	0	end	skin	NA	fruit flies/Drosophila melanogaster	NA	ectothermic	juvenile/eft	Notophthalmus viridescens	adaptive	35	-84	646	subtropical	external	skin	salamanders	amphibians	12-15 years	year	collected	NA	days	NA	terrestrial/aquatic	freshwater	photoperiod	NA	6	8	unknown	NA	winter6,spring/autumn14,summer22	14	static	none
NSF6-NOVI-PM32	NSF6-NOVI-PM32	Carter2021	AMPLICON	V4	515F_806R	NA	Sewanee	NSF6-NOVI-PM32	32	NOVI	cold	exposure	none	0	end	skin	NA	fruit flies/Drosophila melanogaster	NA	ectothermic	juvenile/eft	Notophthalmus viridescens	adaptive	35	-84	646	subtropical	external	skin	salamanders	amphibians	12-15 years	year	collected	NA	days	NA	terrestrial/aquatic	freshwater	photoperiod	NA	6	8	unknown	NA	winter6,spring/autumn14,summer22	14	static	none
NSF6-NOVI-PM43	NSF6-NOVI-PM43	Carter2021	AMPLICON	V4	515F_806R	NA	Sewanee	NSF6-NOVI-PM43	43	NOVI	cold	exposure	none	0	end	skin	NA	fruit flies/Drosophila melanogaster	NA	ectothermic	juvenile/eft	Notophthalmus viridescens	adaptive	35	-84	646	subtropical	external	skin	salamanders	amphibians	12-15 years	year	collected	NA	days	NA	terrestrial/aquatic	freshwater	photoperiod	NA	6	8	unknown	NA	winter6,spring/autumn14,summer22	14	static	none
SRR2745944	SRR2745944	Chevalier2015	AMPLICON	V4	515F_806R	PRJNA299679	SAMN04201145	mouse gut metagenome	NA	Cold1	cold	exposure	cold	31d	end	feces	NA	NA	C57Bl/6J	endothermic	7-8 weeks old	Mus musculus	adaptive	NA	NA	NA	NA	internal	feces	mammal	mammal	2 years	year	lab_strain	NA	lab_strain	NA	terrestrial	NA	none	NA	6	16	30-32	31	room temperature	22	NA	NA
SRR2745945	SRR2745945	Chevalier2015	AMPLICON	V4	515F_806R	PRJNA299679	SAMN04201146	mouse gut metagenome	NA	Cold2	cold	exposure	cold	31d	end	feces	NA	NA	C57Bl/6J	endothermic	7-8 weeks old	Mus musculus	adaptive	NA	NA	NA	NA	internal	feces	mammal	mammal	2 years	year	lab_strain	NA	lab_strain	NA	terrestrial	NA	none	NA	6	16	30-32	31	room temperature	22	NA	NA
SRR2745956	SRR2745956	Chevalier2015	AMPLICON	V4	515F_806R	PRJNA299679	SAMN04201157	mouse gut metagenome	NA	Cold2	cold	exposure	cold	31d	end	cecum	NA	NA	C57Bl/6J	endothermic	7-8 weeks old	Mus musculus	adaptive	NA	NA	NA	NA	internal	cecum	mammal	mammal	2 years	year	lab_strain	NA	lab_strain	NA	terrestrial	NA	none	NA	6	16	30-32	31	room temperature	22	NA	NA
SRR2745946	SRR2745946	Chevalier2015	AMPLICON	V4	515F_806R	PRJNA299679	SAMN04201147	mouse gut metagenome	NA	Cold3	cold	exposure	cold	31d	end	feces	NA	NA	C57Bl/6J	endothermic	7-8 weeks old	Mus musculus	adaptive	NA	NA	NA	NA	internal	feces	mammal	mammal	2 years	year	lab_strain	NA	lab_strain	NA	terrestrial	NA	none	NA	6	16	30-32	31	room temperature	22	NA	NA
SRR2745957	SRR2745957	Chevalier2015	AMPLICON	V4	515F_806R	PRJNA299679	SAMN04201158	mouse gut metagenome	NA	Cold3	cold	exposure	cold	31d	end	cecum	NA	NA	C57Bl/6J	endothermic	7-8 weeks old	Mus musculus	adaptive	NA	NA	NA	NA	internal	cecum	mammal	mammal	2 years	year	lab_strain	NA	lab_strain	NA	terrestrial	NA	none	NA	6	16	30-32	31	room temperature	22	NA	NA
SRR2745947	SRR2745947	Chevalier2015	AMPLICON	V4	515F_806R	PRJNA299679	SAMN04201148	mouse gut metagenome	NA	Cold4	cold	exposure	cold	31d	end	feces	NA	NA	C57Bl/6J	endothermic	7-8 weeks old	Mus musculus	adaptive	NA	NA	NA	NA	internal	feces	mammal	mammal	2 years	year	lab_strain	NA	lab_strain	NA	terrestrial	NA	none	NA	6	16	30-32	31	room temperature	22	NA	NA
SRR2745958	SRR2745958	Chevalier2015	AMPLICON	V4	515F_806R	PRJNA299679	SAMN04201159	mouse gut metagenome	NA	Cold4	cold	exposure	cold	31d	end	cecum	NA	NA	C57Bl/6J	endothermic	7-8 weeks old	Mus musculus	adaptive	NA	NA	NA	NA	internal	cecum	mammal	mammal	2 years	year	lab_strain	NA	lab_strain	NA	terrestrial	NA	none	NA	6	16	30-32	31	room temperature	22	NA	NA
SRR2745948	SRR2745948	Chevalier2015	AMPLICON	V4	515F_806R	PRJNA299679	SAMN04201149	mouse gut metagenome	NA	Cold5	cold	exposure	cold	31d	end	feces	NA	NA	C57Bl/6J	endothermic	7-8 weeks old	Mus musculus	adaptive	NA	NA	NA	NA	internal	feces	mammal	mammal	2 years	year	lab_strain	NA	lab_strain	NA	terrestrial	NA	none	NA	6	16	30-32	31	room temperature	22	NA	NA
SRR2745959	SRR2745959	Chevalier2015	AMPLICON	V4	515F_806R	PRJNA299679	SAMN04201160	mouse gut metagenome	NA	Cold5	cold	exposure	cold	31d	end	cecum	NA	NA	C57Bl/6J	endothermic	7-8 weeks old	Mus musculus	adaptive	NA	NA	NA	NA	internal	cecum	mammal	mammal	2 years	year	lab_strain	NA	lab_strain	NA	terrestrial	NA	none	NA	6	16	30-32	31	room temperature	22	NA	NA
SRR2745949	SRR2745949	Chevalier2015	AMPLICON	V4	515F_806R	PRJNA299679	SAMN04201150	mouse gut metagenome	NA	Cold6	cold	exposure	cold	31d	end	feces	NA	NA	C57Bl/6J	endothermic	7-8 weeks old	Mus musculus	adaptive	NA	NA	NA	NA	internal	feces	mammal	mammal	2 years	year	lab_strain	NA	lab_strain	NA	terrestrial	NA	none	NA	6	16	30-32	31	room temperature	22	NA	NA
SRR2745960	SRR2745960	Chevalier2015	AMPLICON	V4	515F_806R	PRJNA299679	SAMN04201161	mouse gut metagenome	NA	Cold6	cold	exposure	cold	31d	end	cecum	NA	NA	C57Bl/6J	endothermic	7-8 weeks old	Mus musculus	adaptive	NA	NA	NA	NA	internal	cecum	mammal	mammal	2 years	year	lab_strain	NA	lab_strain	NA	terrestrial	NA	none	NA	6	16	30-32	31	room temperature	22	NA	NA
SRR2745950	SRR2745950	Chevalier2015	AMPLICON	V4	515F_806R	PRJNA299679	SAMN04201151	mouse gut metagenome	NA	Cold7	cold	exposure	cold	31d	end	feces	NA	NA	C57Bl/6J	endothermic	7-8 weeks old	Mus musculus	adaptive	NA	NA	NA	NA	internal	feces	mammal	mammal	2 years	year	lab_strain	NA	lab_strain	NA	terrestrial	NA	none	NA	6	16	30-32	31	room temperature	22	NA	NA
SRR2745951	SRR2745951	Chevalier2015	AMPLICON	V4	515F_806R	PRJNA299679	SAMN04201152	mouse gut metagenome	NA	Cold8	cold	exposure	cold	31d	end	feces	NA	NA	C57Bl/6J	endothermic	7-8 weeks old	Mus musculus	adaptive	NA	NA	NA	NA	internal	feces	mammal	mammal	2 years	year	lab_strain	NA	lab_strain	NA	terrestrial	NA	none	NA	6	16	30-32	31	room temperature	22	NA	NA
SRR12403121	SRR12403121	Eckert2021	AMPLICON	V3-V4	341F_785R	PRJNA655592	SAMN15745162	LIK_C2X23	5	LIK_C2X23	cold	exposure	unknown	75d	end	whole animal	NA	Algae	NA	ectothermic	NA	Lecane inermis	adaptive	NA	NA	NA	temperate	whole_body	body	rotifers	rotifers	10d	day	lab_with_known_source	NA	years	NA	aquatic	freshwater	host diet	NA	18	6	unknown	NA	NA	24	static	none
SRR12403130	SRR12403130	Eckert2021	AMPLICON	V3-V4	341F_785R	PRJNA655592	SAMN15745154	LIK_18AX28	2	LIK_18AX28	cold	exposure	unknown	75d	end	whole animal	NA	Algae	NA	ectothermic	NA	Lecane inermis	adaptive	NA	NA	NA	temperate	whole_body	body	rotifers	rotifers	10d	day	lab_with_known_source	NA	years	NA	aquatic	freshwater	host diet	NA	18	6	unknown	NA	NA	24	static	none
SRR12403129	SRR12403129	Eckert2021	AMPLICON	V3-V4	341F_785R	PRJNA655592	SAMN15745155	LIK_18BX29	3	LIK_18BX29	cold	exposure	unknown	75d	end	whole animal	NA	Algae	NA	ectothermic	NA	Lecane inermis	adaptive	NA	NA	NA	temperate	whole_body	body	rotifers	rotifers	10d	day	lab_with_known_source	NA	years	NA	aquatic	freshwater	host diet	NA	18	6	unknown	NA	NA	24	static	none
SRR12403122	SRR12403122	Eckert2021	AMPLICON	V3-V4	341F_785R	PRJNA655592	SAMN15745161	LIK_C1X22	4	LIK_C1X22	cold	exposure	unknown	75d	end	whole animal	NA	Algae	NA	ectothermic	NA	Lecane inermis	adaptive	NA	NA	NA	temperate	whole_body	body	rotifers	rotifers	10d	day	lab_with_known_source	NA	years	NA	aquatic	freshwater	host diet	NA	18	6	unknown	NA	NA	24	static	none
Can0-ACC-BC45	Can0-ACC-BC45	Etemadi2018	AMPLICON	V4	515F_806R	PRJNA399644	NA	NA	NA	NA	cold	exposure	cold	14d	end	leaves	NA	NA	sensitive_Can0	plant	NA	Arabidopsis thaliana	innate	28	-15.3	0	subtropical	whole_body	whole_leaves	eudicots	plant	annual plant	year	lab_with_known_source	NA	years	NA	terrestrial	NA	host genotype	NA	4	15	20/18	19	20/18	19	static	none
Can0-ACC-BC46	Can0-ACC-BC46	Etemadi2018	AMPLICON	V4	515F_806R	PRJNA399644	NA	NA	NA	NA	cold	exposure	cold	14d	end	leaves	NA	NA	sensitive_Can0	plant	NA	Arabidopsis thaliana	innate	28	-15.3	0	subtropical	whole_body	whole_leaves	eudicots	plant	annual plant	year	lab_with_known_source	NA	years	NA	terrestrial	NA	host genotype	NA	4	15	20/18	19	20/18	19	static	none
Can0-ACC-BC48	Can0-ACC-BC48	Etemadi2018	AMPLICON	V4	515F_806R	PRJNA399644	NA	NA	NA	NA	cold	exposure	cold	14d	end	leaves	NA	NA	sensitive_Can0	plant	NA	Arabidopsis thaliana	innate	28	-15.3	0	subtropical	whole_body	whole_leaves	eudicots	plant	annual plant	year	lab_with_known_source	NA	years	NA	terrestrial	NA	host genotype	NA	4	15	20/18	19	20/18	19	static	none
C24-ACC-BC35	C24-ACC-BC35	Etemadi2018	AMPLICON	V4	515F_806R	PRJNA399644	NA	NA	NA	NA	cold	exposure	cold	14d	end	leaves	NA	NA	sensitive_C24	plant	NA	Arabidopsis thaliana	innate	40	-8.25	556	temperate	whole_body	whole_leaves	eudicots	plant	annual plant	year	lab_with_known_source	NA	years	NA	terrestrial	NA	host genotype	NA	4	15	20/18	19	20/18	19	static	none
C24-ACC-BC37	C24-ACC-BC37	Etemadi2018	AMPLICON	V4	515F_806R	PRJNA399644	NA	NA	NA	NA	cold	exposure	cold	14d	end	leaves	NA	NA	sensitive_C24	plant	NA	Arabidopsis thaliana	innate	40	-8.25	556	temperate	whole_body	whole_leaves	eudicots	plant	annual plant	year	lab_with_known_source	NA	years	NA	terrestrial	NA	host genotype	NA	4	15	20/18	19	20/18	19	static	none
C24-ACC-BC38	C24-ACC-BC38	Etemadi2018	AMPLICON	V4	515F_806R	PRJNA399644	NA	NA	NA	NA	cold	exposure	cold	14d	end	leaves	NA	NA	sensitive_C24	plant	NA	Arabidopsis thaliana	innate	40	-8.25	556	temperate	whole_body	whole_leaves	eudicots	plant	annual plant	year	lab_with_known_source	NA	years	NA	terrestrial	NA	host genotype	NA	4	15	20/18	19	20/18	19	static	none
Ita0-ACC-BC32	Ita0-ACC-BC32	Etemadi2018	AMPLICON	V4	515F_806R	PRJNA399644	NA	NA	NA	NA	cold	exposure	cold	14d	end	leaves	NA	NA	sensitive_Ita0	plant	NA	Arabidopsis thaliana	innate	34.1	-4.12	1373	subtropical	whole_body	whole_leaves	eudicots	plant	annual plant	year	lab_with_known_source	NA	years	NA	terrestrial	NA	host genotype	NA	4	15	20/18	19	20/18	19	static	none
Ita0-ACC-BC33	Ita0-ACC-BC33	Etemadi2018	AMPLICON	V4	515F_806R	PRJNA399644	NA	NA	NA	NA	cold	exposure	cold	14d	end	leaves	NA	NA	sensitive_Ita0	plant	NA	Arabidopsis thaliana	innate	34.1	-4.12	1373	subtropical	whole_body	whole_leaves	eudicots	plant	annual plant	year	lab_with_known_source	NA	years	NA	terrestrial	NA	host genotype	NA	4	15	20/18	19	20/18	19	static	none
Ita0-ACC-BC34	Ita0-ACC-BC34	Etemadi2018	AMPLICON	V4	515F_806R	PRJNA399644	NA	NA	NA	NA	cold	exposure	cold	14d	end	leaves	NA	NA	sensitive_Ita0	plant	NA	Arabidopsis thaliana	innate	34.1	-4.12	1373	subtropical	whole_body	whole_leaves	eudicots	plant	annual plant	year	lab_with_known_source	NA	years	NA	terrestrial	NA	host genotype	NA	4	15	20/18	19	20/18	19	static	none
Alc0-ACC-BC40	Alc0-ACC-BC40	Etemadi2018	AMPLICON	V4	515F_806R	PRJNA399644	NA	NA	NA	NA	cold	exposure	cold	14d	end	leaves	NA	NA	sensitive_Alc0	plant	NA	Arabidopsis thaliana	innate	40.48	-3.22	880	temperate	whole_body	whole_leaves	eudicots	plant	annual plant	year	lab_with_known_source	NA	years	NA	terrestrial	NA	host genotype	NA	4	15	20/18	19	20/18	19	static	none
Alc0-ACC-BC41	Alc0-ACC-BC41	Etemadi2018	AMPLICON	V4	515F_806R	PRJNA399644	NA	NA	NA	NA	cold	exposure	cold	14d	end	leaves	NA	NA	sensitive_Alc0	plant	NA	Arabidopsis thaliana	innate	40.48	-3.22	880	temperate	whole_body	whole_leaves	eudicots	plant	annual plant	year	lab_with_known_source	NA	years	NA	terrestrial	NA	host genotype	NA	4	15	20/18	19	20/18	19	static	none
Alc0-ACC-BC42	Alc0-ACC-BC42	Etemadi2018	AMPLICON	V4	515F_806R	PRJNA399644	NA	NA	NA	NA	cold	exposure	cold	14d	end	leaves	NA	NA	sensitive_Alc0	plant	NA	Arabidopsis thaliana	innate	40.48	-3.22	880	temperate	whole_body	whole_leaves	eudicots	plant	annual plant	year	lab_with_known_source	NA	years	NA	terrestrial	NA	host genotype	NA	4	15	20/18	19	20/18	19	static	none
Ran-ACC-BC26	Ran-ACC-BC26	Etemadi2018	AMPLICON	V4	515F_806R	PRJNA399644	NA	NA	NA	NA	cold	exposure	cold	14d	end	leaves	NA	NA	sensitive_Ran	plant	NA	Arabidopsis thaliana	innate	40.5	-2	1437	temperate	whole_body	whole_leaves	eudicots	plant	annual plant	year	lab_with_known_source	NA	years	NA	terrestrial	NA	host genotype	NA	4	15	20/18	19	20/18	19	static	none
Ran-ACC-BC27	Ran-ACC-BC27	Etemadi2018	AMPLICON	V4	515F_806R	PRJNA399644	NA	NA	NA	NA	cold	exposure	cold	14d	end	leaves	NA	NA	sensitive_Ran	plant	NA	Arabidopsis thaliana	innate	40.5	-2	1437	temperate	whole_body	whole_leaves	eudicots	plant	annual plant	year	lab_with_known_source	NA	years	NA	terrestrial	NA	host genotype	NA	4	15	20/18	19	20/18	19	static	none
Ran-ACC-BC29	Ran-ACC-BC29	Etemadi2018	AMPLICON	V4	515F_806R	PRJNA399644	NA	NA	NA	NA	cold	exposure	cold	14d	end	leaves	NA	NA	sensitive_Ran	plant	NA	Arabidopsis thaliana	innate	40.5	-2	1437	temperate	whole_body	whole_leaves	eudicots	plant	annual plant	year	lab_with_known_source	NA	years	NA	terrestrial	NA	host genotype	NA	4	15	20/18	19	20/18	19	static	none
Col0-ACC-BC20	Col0-ACC-BC20	Etemadi2018	AMPLICON	V4	515F_806R	PRJNA399644	NA	NA	NA	NA	cold	exposure	cold	14d	end	leaves	NA	NA	intermediate_Col0	plant	NA	Arabidopsis thaliana	innate	52.73	15.15	85	temperate	whole_body	whole_leaves	eudicots	plant	annual plant	year	lab_with_known_source	NA	years	NA	terrestrial	NA	host genotype	NA	4	15	20/18	19	20/18	19	static	none
Col0-ACC-BC22	Col0-ACC-BC22	Etemadi2018	AMPLICON	V4	515F_806R	PRJNA399644	NA	NA	NA	NA	cold	exposure	cold	14d	end	leaves	NA	NA	intermediate_Col0	plant	NA	Arabidopsis thaliana	innate	52.73	15.15	85	temperate	whole_body	whole_leaves	eudicots	plant	annual plant	year	lab_with_known_source	NA	years	NA	terrestrial	NA	host genotype	NA	4	15	20/18	19	20/18	19	static	none
Col0-ACC-BC23	Col0-ACC-BC23	Etemadi2018	AMPLICON	V4	515F_806R	PRJNA399644	NA	NA	NA	NA	cold	exposure	cold	14d	end	leaves	NA	NA	intermediate_Col0	plant	NA	Arabidopsis thaliana	innate	52.73	15.15	85	temperate	whole_body	whole_leaves	eudicots	plant	annual plant	year	lab_with_known_source	NA	years	NA	terrestrial	NA	host genotype	NA	4	15	20/18	19	20/18	19	static	none
Kn0-ACC-BC15	Kn0-ACC-BC15	Etemadi2018	AMPLICON	V4	515F_806R	PRJNA399644	NA	NA	NA	NA	cold	exposure	cold	14d	end	leaves	NA	NA	tolerant_Kn0	plant	NA	Arabidopsis thaliana	innate	54.9	23.54	62	temperate	whole_body	whole_leaves	eudicots	plant	annual plant	year	lab_with_known_source	NA	years	NA	terrestrial	NA	host genotype	NA	4	15	20/18	19	20/18	19	static	none
Kn0-ACC-BC17	Kn0-ACC-BC17	Etemadi2018	AMPLICON	V4	515F_806R	PRJNA399644	NA	NA	NA	NA	cold	exposure	cold	14d	end	leaves	NA	NA	tolerant_Kn0	plant	NA	Arabidopsis thaliana	innate	54.9	23.54	62	temperate	whole_body	whole_leaves	eudicots	plant	annual plant	year	lab_with_known_source	NA	years	NA	terrestrial	NA	host genotype	NA	4	15	20/18	19	20/18	19	static	none
Kn0-ACC-BC19	Kn0-ACC-BC19	Etemadi2018	AMPLICON	V4	515F_806R	PRJNA399644	NA	NA	NA	NA	cold	exposure	cold	14d	end	leaves	NA	NA	tolerant_Kn0	plant	NA	Arabidopsis thaliana	innate	54.9	23.54	62	temperate	whole_body	whole_leaves	eudicots	plant	annual plant	year	lab_with_known_source	NA	years	NA	terrestrial	NA	host genotype	NA	4	15	20/18	19	20/18	19	static	none
N6-ACC-BC11	N6-ACC-BC11	Etemadi2018	AMPLICON	V4	515F_806R	PRJNA399644	NA	NA	NA	NA	cold	exposure	cold	14d	end	leaves	NA	NA	tolerant_N6	plant	NA	Arabidopsis thaliana	innate	62	34	57	temperate	whole_body	whole_leaves	eudicots	plant	annual plant	year	lab_with_known_source	NA	years	NA	terrestrial	NA	host genotype	NA	4	15	20/18	19	20/18	19	static	none
N6-ACC-BC12	N6-ACC-BC12	Etemadi2018	AMPLICON	V4	515F_806R	PRJNA399644	NA	NA	NA	NA	cold	exposure	cold	14d	end	leaves	NA	NA	tolerant_N6	plant	NA	Arabidopsis thaliana	innate	62	34	57	temperate	whole_body	whole_leaves	eudicots	plant	annual plant	year	lab_with_known_source	NA	years	NA	terrestrial	NA	host genotype	NA	4	15	20/18	19	20/18	19	static	none
N6-ACC-BC13	N6-ACC-BC13	Etemadi2018	AMPLICON	V4	515F_806R	PRJNA399644	NA	NA	NA	NA	cold	exposure	cold	14d	end	leaves	NA	NA	tolerant_N6	plant	NA	Arabidopsis thaliana	innate	62	34	57	temperate	whole_body	whole_leaves	eudicots	plant	annual plant	year	lab_with_known_source	NA	years	NA	terrestrial	NA	host genotype	NA	4	15	20/18	19	20/18	19	static	none
N14-ACC-BC01	N14-ACC-BC01	Etemadi2018	AMPLICON	V4	515F_806R	PRJNA399644	NA	NA	NA	NA	cold	exposure	cold	14d	end	leaves	NA	NA	tolerant_N14	plant	NA	Arabidopsis thaliana	innate	61.1	34.5	103	temperate	whole_body	whole_leaves	eudicots	plant	annual plant	year	lab_with_known_source	NA	years	NA	terrestrial	NA	host genotype	NA	4	15	20/18	19	20/18	19	static	none
N14-ACC-BC02	N14-ACC-BC02	Etemadi2018	AMPLICON	V4	515F_806R	PRJNA399644	NA	NA	NA	NA	cold	exposure	cold	14d	end	leaves	NA	NA	tolerant_N14	plant	NA	Arabidopsis thaliana	innate	61.1	34.5	103	temperate	whole_body	whole_leaves	eudicots	plant	annual plant	year	lab_with_known_source	NA	years	NA	terrestrial	NA	host genotype	NA	4	15	20/18	19	20/18	19	static	none
N14-ACC-BC04	N14-ACC-BC04	Etemadi2018	AMPLICON	V4	515F_806R	PRJNA399644	NA	NA	NA	NA	cold	exposure	cold	14d	end	leaves	NA	NA	tolerant_N14	plant	NA	Arabidopsis thaliana	innate	61.1	34.5	103	temperate	whole_body	whole_leaves	eudicots	plant	annual plant	year	lab_with_known_source	NA	years	NA	terrestrial	NA	host genotype	NA	4	15	20/18	19	20/18	19	static	none
Ms0-ACC-BC06	Ms0-ACC-BC06	Etemadi2018	AMPLICON	V4	515F_806R	PRJNA399644	NA	NA	NA	NA	cold	exposure	cold	14d	end	leaves	NA	NA	tolerant_Ms0	plant	NA	Arabidopsis thaliana	innate	55.75	37.35	206	temperate	whole_body	whole_leaves	eudicots	plant	annual plant	year	lab_with_known_source	NA	years	NA	terrestrial	NA	host genotype	NA	4	15	20/18	19	20/18	19	static	none
Ms0-ACC-BC07	Ms0-ACC-BC07	Etemadi2018	AMPLICON	V4	515F_806R	PRJNA399644	NA	NA	NA	NA	cold	exposure	cold	14d	end	leaves	NA	NA	tolerant_Ms0	plant	NA	Arabidopsis thaliana	innate	55.75	37.35	206	temperate	whole_body	whole_leaves	eudicots	plant	annual plant	year	lab_with_known_source	NA	years	NA	terrestrial	NA	host genotype	NA	4	15	20/18	19	20/18	19	static	none
Ms0-ACC-BC09	Ms0-ACC-BC09	Etemadi2018	AMPLICON	V4	515F_806R	PRJNA399644	NA	NA	NA	NA	cold	exposure	cold	14d	end	leaves	NA	NA	tolerant_Ms0	plant	NA	Arabidopsis thaliana	innate	55.75	37.35	206	temperate	whole_body	whole_leaves	eudicots	plant	annual plant	year	lab_with_known_source	NA	years	NA	terrestrial	NA	host genotype	NA	4	15	20/18	19	20/18	19	static	none
SRR7802793	SRR7802793	Fontaine2018	AMPLICON	V4	515F_806R	PRJNA477306	SAMN09464831	16sal10	16a	16sal10	cold	exposure	none	low_end	low_end	feces	NA	adult flightless fruit flies/Drosophila hydei	NA	ectothermic	sexually mature	Plethodon cinereus	adaptive	37	-80	481	temperate	internal	feces	salamanders	amphibians	20-25 years	year	collected	28	days	NA	terrestrial	NA	individual	28	10	5	7.4-20.9	NA	15	15	static	none
SRR7802794	SRR7802794	Fontaine2018	AMPLICON	V4	515F_806R	PRJNA477306	SAMN09464832	20sal10	20a	20sal10	cold	exposure	none	low_end	low_end	feces	NA	adult flightless fruit flies/Drosophila hydei	NA	ectothermic	sexually mature	Plethodon cinereus	adaptive	37	-80	481	temperate	internal	feces	salamanders	amphibians	20-25 years	year	collected	28	days	NA	terrestrial	NA	individual	28	10	5	7.4-20.9	NA	15	15	static	none
SRR7802795	SRR7802795	Fontaine2018	AMPLICON	V4	515F_806R	PRJNA477306	SAMN09464833	21sal10	21a	21sal10	cold	exposure	none	low_end	low_end	feces	NA	adult flightless fruit flies/Drosophila hydei	NA	ectothermic	sexually mature	Plethodon cinereus	adaptive	37	-80	481	temperate	internal	feces	salamanders	amphibians	20-25 years	year	collected	28	days	NA	terrestrial	NA	individual	28	10	5	7.4-20.9	NA	15	15	static	none
SRR7802796	SRR7802796	Fontaine2018	AMPLICON	V4	515F_806R	PRJNA477306	SAMN09464834	22sal10	22a	22sal10	cold	exposure	none	low_end	low_end	feces	NA	adult flightless fruit flies/Drosophila hydei	NA	ectothermic	sexually mature	Plethodon cinereus	adaptive	37	-80	481	temperate	internal	feces	salamanders	amphibians	20-25 years	year	collected	28	days	NA	terrestrial	NA	individual	28	10	5	7.4-20.9	NA	15	15	static	none
SRR7802789	SRR7802789	Fontaine2018	AMPLICON	V4	515F_806R	PRJNA477306	SAMN09464835	23sal10	23a	23sal10	cold	exposure	none	low_end	low_end	feces	NA	adult flightless fruit flies/Drosophila hydei	NA	ectothermic	sexually mature	Plethodon cinereus	adaptive	37	-80	481	temperate	internal	feces	salamanders	amphibians	20-25 years	year	collected	28	days	NA	terrestrial	NA	individual	28	10	5	7.4-20.9	NA	15	15	static	none
SRR7802790	SRR7802790	Fontaine2018	AMPLICON	V4	515F_806R	PRJNA477306	SAMN09464836	24sal10	24a	24sal10	cold	exposure	none	low_end	low_end	feces	NA	adult flightless fruit flies/Drosophila hydei	NA	ectothermic	sexually mature	Plethodon cinereus	adaptive	37	-80	481	temperate	internal	feces	salamanders	amphibians	20-25 years	year	collected	28	days	NA	terrestrial	NA	individual	28	10	5	7.4-20.9	NA	15	15	static	none
SRR7802791	SRR7802791	Fontaine2018	AMPLICON	V4	515F_806R	PRJNA477306	SAMN09464837	27sal10	27a	27sal10	cold	exposure	none	low_end	low_end	feces	NA	adult flightless fruit flies/Drosophila hydei	NA	ectothermic	sexually mature	Plethodon cinereus	adaptive	37	-80	481	temperate	internal	feces	salamanders	amphibians	20-25 years	year	collected	28	days	NA	terrestrial	NA	individual	28	10	5	7.4-20.9	NA	15	15	static	none
SRR7802792	SRR7802792	Fontaine2018	AMPLICON	V4	515F_806R	PRJNA477306	SAMN09464838	28sal10	28a	28sal10	cold	exposure	none	low_end	low_end	feces	NA	adult flightless fruit flies/Drosophila hydei	NA	ectothermic	sexually mature	Plethodon cinereus	adaptive	37	-80	481	temperate	internal	feces	salamanders	amphibians	20-25 years	year	collected	28	days	NA	terrestrial	NA	individual	28	10	5	7.4-20.9	NA	15	15	static	none
SRR7802797	SRR7802797	Fontaine2018	AMPLICON	V4	515F_806R	PRJNA477306	SAMN09464839	29sal10	29a	29sal10	cold	exposure	none	low_end	low_end	feces	NA	adult flightless fruit flies/Drosophila hydei	NA	ectothermic	sexually mature	Plethodon cinereus	adaptive	37	-80	481	temperate	internal	feces	salamanders	amphibians	20-25 years	year	collected	28	days	NA	terrestrial	NA	individual	28	10	5	7.4-20.9	NA	15	15	static	none
SRR7802798	SRR7802798	Fontaine2018	AMPLICON	V4	515F_806R	PRJNA477306	SAMN09464840	30sal10	30a	30sal10	cold	exposure	none	low_end	low_end	feces	NA	adult flightless fruit flies/Drosophila hydei	NA	ectothermic	sexually mature	Plethodon cinereus	adaptive	37	-80	481	temperate	internal	feces	salamanders	amphibians	20-25 years	year	collected	28	days	NA	terrestrial	NA	individual	28	10	5	7.4-20.9	NA	15	15	static	none
SRR7802813	SRR7802813	Fontaine2018	AMPLICON	V4	515F_806R	PRJNA477306	SAMN09464841	31sal10	31a	31sal10	cold	exposure	none	low_end	low_end	feces	NA	adult flightless fruit flies/Drosophila hydei	NA	ectothermic	sexually mature	Plethodon cinereus	adaptive	37	-80	481	temperate	internal	feces	salamanders	amphibians	20-25 years	year	collected	28	days	NA	terrestrial	NA	individual	28	10	5	7.4-20.9	NA	15	15	static	none
SRR7802814	SRR7802814	Fontaine2018	AMPLICON	V4	515F_806R	PRJNA477306	SAMN09464842	32sal10	32a	32sal10	cold	exposure	none	low_end	low_end	feces	NA	adult flightless fruit flies/Drosophila hydei	NA	ectothermic	sexually mature	Plethodon cinereus	adaptive	37	-80	481	temperate	internal	feces	salamanders	amphibians	20-25 years	year	collected	28	days	NA	terrestrial	NA	individual	28	10	5	7.4-20.9	NA	15	15	static	none
SRR7802815	SRR7802815	Fontaine2018	AMPLICON	V4	515F_806R	PRJNA477306	SAMN09464843	35sal10	35a	35sal10	cold	exposure	none	low_end	low_end	feces	NA	adult flightless fruit flies/Drosophila hydei	NA	ectothermic	sexually mature	Plethodon cinereus	adaptive	37	-80	481	temperate	internal	feces	salamanders	amphibians	20-25 years	year	collected	28	days	NA	terrestrial	NA	individual	28	10	5	7.4-20.9	NA	15	15	static	none
SRR7802816	SRR7802816	Fontaine2018	AMPLICON	V4	515F_806R	PRJNA477306	SAMN09464844	39sal10	39a	39sal10	cold	exposure	none	low_end	low_end	feces	NA	adult flightless fruit flies/Drosophila hydei	NA	ectothermic	sexually mature	Plethodon cinereus	adaptive	37	-80	481	temperate	internal	feces	salamanders	amphibians	20-25 years	year	collected	28	days	NA	terrestrial	NA	individual	28	10	5	7.4-20.9	NA	15	15	static	none
SRR7802817	SRR7802817	Fontaine2018	AMPLICON	V4	515F_806R	PRJNA477306	SAMN09464845	3sal10	3a	3sal10	cold	exposure	none	low_end	low_end	feces	NA	adult flightless fruit flies/Drosophila hydei	NA	ectothermic	sexually mature	Plethodon cinereus	adaptive	37	-80	481	temperate	internal	feces	salamanders	amphibians	20-25 years	year	collected	28	days	NA	terrestrial	NA	individual	28	10	5	7.4-20.9	NA	15	15	static	none
SRR7802818	SRR7802818	Fontaine2018	AMPLICON	V4	515F_806R	PRJNA477306	SAMN09464846	40sal10	40a	40sal10	cold	exposure	none	low_end	low_end	feces	NA	adult flightless fruit flies/Drosophila hydei	NA	ectothermic	sexually mature	Plethodon cinereus	adaptive	37	-80	481	temperate	internal	feces	salamanders	amphibians	20-25 years	year	collected	28	days	NA	terrestrial	NA	individual	28	10	5	7.4-20.9	NA	15	15	static	none
SRR7802819	SRR7802819	Fontaine2018	AMPLICON	V4	515F_806R	PRJNA477306	SAMN09464848	8sal10	8a	8sal10	cold	exposure	none	low_end	low_end	feces	NA	adult flightless fruit flies/Drosophila hydei	NA	ectothermic	sexually mature	Plethodon cinereus	adaptive	37	-80	481	temperate	internal	feces	salamanders	amphibians	20-25 years	year	collected	28	days	NA	terrestrial	NA	individual	28	10	5	7.4-20.9	NA	15	15	static	none
SRR7802820	SRR7802820	Fontaine2018	AMPLICON	V4	515F_806R	PRJNA477306	SAMN09464849	9sal10	9a	9sal10	cold	exposure	none	low_end	low_end	feces	NA	adult flightless fruit flies/Drosophila hydei	NA	ectothermic	sexually mature	Plethodon cinereus	adaptive	37	-80	481	temperate	internal	feces	salamanders	amphibians	20-25 years	year	collected	28	days	NA	terrestrial	NA	individual	28	10	5	7.4-20.9	NA	15	15	static	none
425	425	Kokou2018	AMPLICON	V4	515F_806R	PRJNA431528	NA	430	NA	NA	cold	exposure	cold	14d	end	Anterior intestine	NA	NA	Resistant_430	ectothermic	NA	Oreochromis aureus	adaptive	32.0019	34.8298	36	subtropical	internal	entire gut	fishes	fishes	NA	year	lab_with_known_source	5110	years	NA	aquatic	freshwater	host family	NA	12	12	unknown	24	24	24	ramping	0.0417
426	426	Kokou2018	AMPLICON	V4	515F_806R	PRJNA431528	NA	430	NA	NA	cold	exposure	cold	14d	end	Anterior intestine	NA	NA	Resistant_430	ectothermic	NA	Oreochromis aureus	adaptive	32.0019	34.8298	36	subtropical	internal	entire gut	fishes	fishes	NA	year	lab_with_known_source	5110	years	NA	aquatic	freshwater	host family	NA	12	12	unknown	24	24	24	ramping	0.0417
427	427	Kokou2018	AMPLICON	V4	515F_806R	PRJNA431528	NA	430	NA	NA	cold	exposure	cold	14d	end	Anterior intestine	NA	NA	Resistant_430	ectothermic	NA	Oreochromis aureus	adaptive	32.0019	34.8298	36	subtropical	internal	entire gut	fishes	fishes	NA	year	lab_with_known_source	5110	years	NA	aquatic	freshwater	host family	NA	12	12	unknown	24	24	24	ramping	0.0417
428	428	Kokou2018	AMPLICON	V4	515F_806R	PRJNA431528	NA	430	NA	NA	cold	exposure	cold	14d	end	Anterior intestine	NA	NA	Resistant_430	ectothermic	NA	Oreochromis aureus	adaptive	32.0019	34.8298	36	subtropical	internal	entire gut	fishes	fishes	NA	year	lab_with_known_source	5110	years	NA	aquatic	freshwater	host family	NA	12	12	unknown	24	24	24	ramping	0.0417
429	429	Kokou2018	AMPLICON	V4	515F_806R	PRJNA431528	NA	430	NA	NA	cold	exposure	cold	14d	end	Anterior intestine	NA	NA	Resistant_430	ectothermic	NA	Oreochromis aureus	adaptive	32.0019	34.8298	36	subtropical	internal	entire gut	fishes	fishes	NA	year	lab_with_known_source	5110	years	NA	aquatic	freshwater	host family	NA	12	12	unknown	24	24	24	ramping	0.0417
430	430	Kokou2018	AMPLICON	V4	515F_806R	PRJNA431528	NA	430	NA	NA	cold	exposure	cold	14d	end	Anterior intestine	NA	NA	Resistant_430	ectothermic	NA	Oreochromis aureus	adaptive	32.0019	34.8298	36	subtropical	internal	entire gut	fishes	fishes	NA	year	lab_with_known_source	5110	years	NA	aquatic	freshwater	host family	NA	12	12	unknown	24	24	24	ramping	0.0417
431	431	Kokou2018	AMPLICON	V4	515F_806R	PRJNA431528	NA	430	NA	NA	cold	exposure	cold	14d	end	Anterior intestine	NA	NA	Resistant_430	ectothermic	NA	Oreochromis aureus	adaptive	32.0019	34.8298	36	subtropical	internal	entire gut	fishes	fishes	NA	year	lab_with_known_source	5110	years	NA	aquatic	freshwater	host family	NA	12	12	unknown	24	24	24	ramping	0.0417
509	509	Kokou2018	AMPLICON	V4	515F_806R	PRJNA431528	NA	430	NA	NA	cold	exposure	cold	14d	end	Posterior intestine	NA	NA	Resistant_430	ectothermic	NA	Oreochromis aureus	adaptive	32.0019	34.8298	36	subtropical	internal	entire gut	fishes	fishes	NA	year	lab_with_known_source	5110	years	NA	aquatic	freshwater	host family	NA	12	12	unknown	24	24	24	ramping	0.0417
510	510	Kokou2018	AMPLICON	V4	515F_806R	PRJNA431528	NA	430	NA	NA	cold	exposure	cold	14d	end	Posterior intestine	NA	NA	Resistant_430	ectothermic	NA	Oreochromis aureus	adaptive	32.0019	34.8298	36	subtropical	internal	entire gut	fishes	fishes	NA	year	lab_with_known_source	5110	years	NA	aquatic	freshwater	host family	NA	12	12	unknown	24	24	24	ramping	0.0417
511	511	Kokou2018	AMPLICON	V4	515F_806R	PRJNA431528	NA	430	NA	NA	cold	exposure	cold	14d	end	Posterior intestine	NA	NA	Resistant_430	ectothermic	NA	Oreochromis aureus	adaptive	32.0019	34.8298	36	subtropical	internal	entire gut	fishes	fishes	NA	year	lab_with_known_source	5110	years	NA	aquatic	freshwater	host family	NA	12	12	unknown	24	24	24	ramping	0.0417
512	512	Kokou2018	AMPLICON	V4	515F_806R	PRJNA431528	NA	430	NA	NA	cold	exposure	cold	14d	end	Posterior intestine	NA	NA	Resistant_430	ectothermic	NA	Oreochromis aureus	adaptive	32.0019	34.8298	36	subtropical	internal	entire gut	fishes	fishes	NA	year	lab_with_known_source	5110	years	NA	aquatic	freshwater	host family	NA	12	12	unknown	24	24	24	ramping	0.0417
513	513	Kokou2018	AMPLICON	V4	515F_806R	PRJNA431528	NA	430	NA	NA	cold	exposure	cold	14d	end	Posterior intestine	NA	NA	Resistant_430	ectothermic	NA	Oreochromis aureus	adaptive	32.0019	34.8298	36	subtropical	internal	entire gut	fishes	fishes	NA	year	lab_with_known_source	5110	years	NA	aquatic	freshwater	host family	NA	12	12	unknown	24	24	24	ramping	0.0417
514	514	Kokou2018	AMPLICON	V4	515F_806R	PRJNA431528	NA	430	NA	NA	cold	exposure	cold	14d	end	Posterior intestine	NA	NA	Resistant_430	ectothermic	NA	Oreochromis aureus	adaptive	32.0019	34.8298	36	subtropical	internal	entire gut	fishes	fishes	NA	year	lab_with_known_source	5110	years	NA	aquatic	freshwater	host family	NA	12	12	unknown	24	24	24	ramping	0.0417
515	515	Kokou2018	AMPLICON	V4	515F_806R	PRJNA431528	NA	430	NA	NA	cold	exposure	cold	14d	end	Posterior intestine	NA	NA	Resistant_430	ectothermic	NA	Oreochromis aureus	adaptive	32.0019	34.8298	36	subtropical	internal	entire gut	fishes	fishes	NA	year	lab_with_known_source	5110	years	NA	aquatic	freshwater	host family	NA	12	12	unknown	24	24	24	ramping	0.0417
432	432	Kokou2018	AMPLICON	V4	515F_806R	PRJNA431528	NA	460	NA	NA	cold	exposure	cold	14d	end	Anterior intestine	NA	NA	Resistant_460	ectothermic	NA	Oreochromis aureus	adaptive	32.0019	34.8298	36	subtropical	internal	entire gut	fishes	fishes	NA	year	lab_with_known_source	5110	years	NA	aquatic	freshwater	host family	NA	12	12	unknown	24	24	24	ramping	0.0417
433	433	Kokou2018	AMPLICON	V4	515F_806R	PRJNA431528	NA	460	NA	NA	cold	exposure	cold	14d	end	Anterior intestine	NA	NA	Resistant_460	ectothermic	NA	Oreochromis aureus	adaptive	32.0019	34.8298	36	subtropical	internal	entire gut	fishes	fishes	NA	year	lab_with_known_source	5110	years	NA	aquatic	freshwater	host family	NA	12	12	unknown	24	24	24	ramping	0.0417
434	434	Kokou2018	AMPLICON	V4	515F_806R	PRJNA431528	NA	460	NA	NA	cold	exposure	cold	14d	end	Anterior intestine	NA	NA	Resistant_460	ectothermic	NA	Oreochromis aureus	adaptive	32.0019	34.8298	36	subtropical	internal	entire gut	fishes	fishes	NA	year	lab_with_known_source	5110	years	NA	aquatic	freshwater	host family	NA	12	12	unknown	24	24	24	ramping	0.0417
435	435	Kokou2018	AMPLICON	V4	515F_806R	PRJNA431528	NA	460	NA	NA	cold	exposure	cold	14d	end	Anterior intestine	NA	NA	Resistant_460	ectothermic	NA	Oreochromis aureus	adaptive	32.0019	34.8298	36	subtropical	internal	entire gut	fishes	fishes	NA	year	lab_with_known_source	5110	years	NA	aquatic	freshwater	host family	NA	12	12	unknown	24	24	24	ramping	0.0417
436	436	Kokou2018	AMPLICON	V4	515F_806R	PRJNA431528	NA	460	NA	NA	cold	exposure	cold	14d	end	Anterior intestine	NA	NA	Resistant_460	ectothermic	NA	Oreochromis aureus	adaptive	32.0019	34.8298	36	subtropical	internal	entire gut	fishes	fishes	NA	year	lab_with_known_source	5110	years	NA	aquatic	freshwater	host family	NA	12	12	unknown	24	24	24	ramping	0.0417
437	437	Kokou2018	AMPLICON	V4	515F_806R	PRJNA431528	NA	460	NA	NA	cold	exposure	cold	14d	end	Anterior intestine	NA	NA	Resistant_460	ectothermic	NA	Oreochromis aureus	adaptive	32.0019	34.8298	36	subtropical	internal	entire gut	fishes	fishes	NA	year	lab_with_known_source	5110	years	NA	aquatic	freshwater	host family	NA	12	12	unknown	24	24	24	ramping	0.0417
438	438	Kokou2018	AMPLICON	V4	515F_806R	PRJNA431528	NA	460	NA	NA	cold	exposure	cold	14d	end	Anterior intestine	NA	NA	Resistant_460	ectothermic	NA	Oreochromis aureus	adaptive	32.0019	34.8298	36	subtropical	internal	entire gut	fishes	fishes	NA	year	lab_with_known_source	5110	years	NA	aquatic	freshwater	host family	NA	12	12	unknown	24	24	24	ramping	0.0417
516	516	Kokou2018	AMPLICON	V4	515F_806R	PRJNA431528	NA	460	NA	NA	cold	exposure	cold	14d	end	Posterior intestine	NA	NA	Resistant_460	ectothermic	NA	Oreochromis aureus	adaptive	32.0019	34.8298	36	subtropical	internal	entire gut	fishes	fishes	NA	year	lab_with_known_source	5110	years	NA	aquatic	freshwater	host family	NA	12	12	unknown	24	24	24	ramping	0.0417
517	517	Kokou2018	AMPLICON	V4	515F_806R	PRJNA431528	NA	460	NA	NA	cold	exposure	cold	14d	end	Posterior intestine	NA	NA	Resistant_460	ectothermic	NA	Oreochromis aureus	adaptive	32.0019	34.8298	36	subtropical	internal	entire gut	fishes	fishes	NA	year	lab_with_known_source	5110	years	NA	aquatic	freshwater	host family	NA	12	12	unknown	24	24	24	ramping	0.0417
518	518	Kokou2018	AMPLICON	V4	515F_806R	PRJNA431528	NA	460	NA	NA	cold	exposure	cold	14d	end	Posterior intestine	NA	NA	Resistant_460	ectothermic	NA	Oreochromis aureus	adaptive	32.0019	34.8298	36	subtropical	internal	entire gut	fishes	fishes	NA	year	lab_with_known_source	5110	years	NA	aquatic	freshwater	host family	NA	12	12	unknown	24	24	24	ramping	0.0417
519	519	Kokou2018	AMPLICON	V4	515F_806R	PRJNA431528	NA	460	NA	NA	cold	exposure	cold	14d	end	Posterior intestine	NA	NA	Resistant_460	ectothermic	NA	Oreochromis aureus	adaptive	32.0019	34.8298	36	subtropical	internal	entire gut	fishes	fishes	NA	year	lab_with_known_source	5110	years	NA	aquatic	freshwater	host family	NA	12	12	unknown	24	24	24	ramping	0.0417
520	520	Kokou2018	AMPLICON	V4	515F_806R	PRJNA431528	NA	460	NA	NA	cold	exposure	cold	14d	end	Posterior intestine	NA	NA	Resistant_460	ectothermic	NA	Oreochromis aureus	adaptive	32.0019	34.8298	36	subtropical	internal	entire gut	fishes	fishes	NA	year	lab_with_known_source	5110	years	NA	aquatic	freshwater	host family	NA	12	12	unknown	24	24	24	ramping	0.0417
521	521	Kokou2018	AMPLICON	V4	515F_806R	PRJNA431528	NA	460	NA	NA	cold	exposure	cold	14d	end	Posterior intestine	NA	NA	Resistant_460	ectothermic	NA	Oreochromis aureus	adaptive	32.0019	34.8298	36	subtropical	internal	entire gut	fishes	fishes	NA	year	lab_with_known_source	5110	years	NA	aquatic	freshwater	host family	NA	12	12	unknown	24	24	24	ramping	0.0417
522	522	Kokou2018	AMPLICON	V4	515F_806R	PRJNA431528	NA	460	NA	NA	cold	exposure	cold	14d	end	Posterior intestine	NA	NA	Resistant_460	ectothermic	NA	Oreochromis aureus	adaptive	32.0019	34.8298	36	subtropical	internal	entire gut	fishes	fishes	NA	year	lab_with_known_source	5110	years	NA	aquatic	freshwater	host family	NA	12	12	unknown	24	24	24	ramping	0.0417
439	439	Kokou2018	AMPLICON	V4	515F_806R	PRJNA431528	NA	480	NA	NA	cold	exposure	cold	14d	end	Anterior intestine	NA	NA	Resistant_480	ectothermic	NA	Oreochromis aureus	adaptive	32.0019	34.8298	36	subtropical	internal	entire gut	fishes	fishes	NA	year	lab_with_known_source	5110	years	NA	aquatic	freshwater	host family	NA	12	12	unknown	24	24	24	ramping	0.0417
440	440	Kokou2018	AMPLICON	V4	515F_806R	PRJNA431528	NA	480	NA	NA	cold	exposure	cold	14d	end	Anterior intestine	NA	NA	Resistant_480	ectothermic	NA	Oreochromis aureus	adaptive	32.0019	34.8298	36	subtropical	internal	entire gut	fishes	fishes	NA	year	lab_with_known_source	5110	years	NA	aquatic	freshwater	host family	NA	12	12	unknown	24	24	24	ramping	0.0417
441	441	Kokou2018	AMPLICON	V4	515F_806R	PRJNA431528	NA	480	NA	NA	cold	exposure	cold	14d	end	Anterior intestine	NA	NA	Resistant_480	ectothermic	NA	Oreochromis aureus	adaptive	32.0019	34.8298	36	subtropical	internal	entire gut	fishes	fishes	NA	year	lab_with_known_source	5110	years	NA	aquatic	freshwater	host family	NA	12	12	unknown	24	24	24	ramping	0.0417
442	442	Kokou2018	AMPLICON	V4	515F_806R	PRJNA431528	NA	480	NA	NA	cold	exposure	cold	14d	end	Anterior intestine	NA	NA	Resistant_480	ectothermic	NA	Oreochromis aureus	adaptive	32.0019	34.8298	36	subtropical	internal	entire gut	fishes	fishes	NA	year	lab_with_known_source	5110	years	NA	aquatic	freshwater	host family	NA	12	12	unknown	24	24	24	ramping	0.0417
443	443	Kokou2018	AMPLICON	V4	515F_806R	PRJNA431528	NA	480	NA	NA	cold	exposure	cold	14d	end	Anterior intestine	NA	NA	Resistant_480	ectothermic	NA	Oreochromis aureus	adaptive	32.0019	34.8298	36	subtropical	internal	entire gut	fishes	fishes	NA	year	lab_with_known_source	5110	years	NA	aquatic	freshwater	host family	NA	12	12	unknown	24	24	24	ramping	0.0417
444	444	Kokou2018	AMPLICON	V4	515F_806R	PRJNA431528	NA	480	NA	NA	cold	exposure	cold	14d	end	Anterior intestine	NA	NA	Resistant_480	ectothermic	NA	Oreochromis aureus	adaptive	32.0019	34.8298	36	subtropical	internal	entire gut	fishes	fishes	NA	year	lab_with_known_source	5110	years	NA	aquatic	freshwater	host family	NA	12	12	unknown	24	24	24	ramping	0.0417
445	445	Kokou2018	AMPLICON	V4	515F_806R	PRJNA431528	NA	480	NA	NA	cold	exposure	cold	14d	end	Anterior intestine	NA	NA	Resistant_480	ectothermic	NA	Oreochromis aureus	adaptive	32.0019	34.8298	36	subtropical	internal	entire gut	fishes	fishes	NA	year	lab_with_known_source	5110	years	NA	aquatic	freshwater	host family	NA	12	12	unknown	24	24	24	ramping	0.0417
523	523	Kokou2018	AMPLICON	V4	515F_806R	PRJNA431528	NA	480	NA	NA	cold	exposure	cold	14d	end	Posterior intestine	NA	NA	Resistant_480	ectothermic	NA	Oreochromis aureus	adaptive	32.0019	34.8298	36	subtropical	internal	entire gut	fishes	fishes	NA	year	lab_with_known_source	5110	years	NA	aquatic	freshwater	host family	NA	12	12	unknown	24	24	24	ramping	0.0417
524	524	Kokou2018	AMPLICON	V4	515F_806R	PRJNA431528	NA	480	NA	NA	cold	exposure	cold	14d	end	Posterior intestine	NA	NA	Resistant_480	ectothermic	NA	Oreochromis aureus	adaptive	32.0019	34.8298	36	subtropical	internal	entire gut	fishes	fishes	NA	year	lab_with_known_source	5110	years	NA	aquatic	freshwater	host family	NA	12	12	unknown	24	24	24	ramping	0.0417
525	525	Kokou2018	AMPLICON	V4	515F_806R	PRJNA431528	NA	480	NA	NA	cold	exposure	cold	14d	end	Posterior intestine	NA	NA	Resistant_480	ectothermic	NA	Oreochromis aureus	adaptive	32.0019	34.8298	36	subtropical	internal	entire gut	fishes	fishes	NA	year	lab_with_known_source	5110	years	NA	aquatic	freshwater	host family	NA	12	12	unknown	24	24	24	ramping	0.0417
526	526	Kokou2018	AMPLICON	V4	515F_806R	PRJNA431528	NA	480	NA	NA	cold	exposure	cold	14d	end	Posterior intestine	NA	NA	Resistant_480	ectothermic	NA	Oreochromis aureus	adaptive	32.0019	34.8298	36	subtropical	internal	entire gut	fishes	fishes	NA	year	lab_with_known_source	5110	years	NA	aquatic	freshwater	host family	NA	12	12	unknown	24	24	24	ramping	0.0417
527	527	Kokou2018	AMPLICON	V4	515F_806R	PRJNA431528	NA	480	NA	NA	cold	exposure	cold	14d	end	Posterior intestine	NA	NA	Resistant_480	ectothermic	NA	Oreochromis aureus	adaptive	32.0019	34.8298	36	subtropical	internal	entire gut	fishes	fishes	NA	year	lab_with_known_source	5110	years	NA	aquatic	freshwater	host family	NA	12	12	unknown	24	24	24	ramping	0.0417
528	528	Kokou2018	AMPLICON	V4	515F_806R	PRJNA431528	NA	480	NA	NA	cold	exposure	cold	14d	end	Posterior intestine	NA	NA	Resistant_480	ectothermic	NA	Oreochromis aureus	adaptive	32.0019	34.8298	36	subtropical	internal	entire gut	fishes	fishes	NA	year	lab_with_known_source	5110	years	NA	aquatic	freshwater	host family	NA	12	12	unknown	24	24	24	ramping	0.0417
529	529	Kokou2018	AMPLICON	V4	515F_806R	PRJNA431528	NA	480	NA	NA	cold	exposure	cold	14d	end	Posterior intestine	NA	NA	Resistant_480	ectothermic	NA	Oreochromis aureus	adaptive	32.0019	34.8298	36	subtropical	internal	entire gut	fishes	fishes	NA	year	lab_with_known_source	5110	years	NA	aquatic	freshwater	host family	NA	12	12	unknown	24	24	24	ramping	0.0417
446	446	Kokou2018	AMPLICON	V4	515F_806R	PRJNA431528	NA	720	NA	NA	cold	exposure	cold	14d	end	Anterior intestine	NA	NA	Sensitive_720	ectothermic	NA	Oreochromis aureus	adaptive	32.0019	34.8298	36	subtropical	internal	entire gut	fishes	fishes	NA	year	lab_with_known_source	5110	years	NA	aquatic	freshwater	host family	NA	12	12	unknown	24	24	24	ramping	0.0417
447	447	Kokou2018	AMPLICON	V4	515F_806R	PRJNA431528	NA	720	NA	NA	cold	exposure	cold	14d	end	Anterior intestine	NA	NA	Sensitive_720	ectothermic	NA	Oreochromis aureus	adaptive	32.0019	34.8298	36	subtropical	internal	entire gut	fishes	fishes	NA	year	lab_with_known_source	5110	years	NA	aquatic	freshwater	host family	NA	12	12	unknown	24	24	24	ramping	0.0417
448	448	Kokou2018	AMPLICON	V4	515F_806R	PRJNA431528	NA	720	NA	NA	cold	exposure	cold	14d	end	Anterior intestine	NA	NA	Sensitive_720	ectothermic	NA	Oreochromis aureus	adaptive	32.0019	34.8298	36	subtropical	internal	entire gut	fishes	fishes	NA	year	lab_with_known_source	5110	years	NA	aquatic	freshwater	host family	NA	12	12	unknown	24	24	24	ramping	0.0417
449	449	Kokou2018	AMPLICON	V4	515F_806R	PRJNA431528	NA	720	NA	NA	cold	exposure	cold	14d	end	Anterior intestine	NA	NA	Sensitive_720	ectothermic	NA	Oreochromis aureus	adaptive	32.0019	34.8298	36	subtropical	internal	entire gut	fishes	fishes	NA	year	lab_with_known_source	5110	years	NA	aquatic	freshwater	host family	NA	12	12	unknown	24	24	24	ramping	0.0417
450	450	Kokou2018	AMPLICON	V4	515F_806R	PRJNA431528	NA	720	NA	NA	cold	exposure	cold	14d	end	Anterior intestine	NA	NA	Sensitive_720	ectothermic	NA	Oreochromis aureus	adaptive	32.0019	34.8298	36	subtropical	internal	entire gut	fishes	fishes	NA	year	lab_with_known_source	5110	years	NA	aquatic	freshwater	host family	NA	12	12	unknown	24	24	24	ramping	0.0417
451	451	Kokou2018	AMPLICON	V4	515F_806R	PRJNA431528	NA	720	NA	NA	cold	exposure	cold	14d	end	Anterior intestine	NA	NA	Sensitive_720	ectothermic	NA	Oreochromis aureus	adaptive	32.0019	34.8298	36	subtropical	internal	entire gut	fishes	fishes	NA	year	lab_with_known_source	5110	years	NA	aquatic	freshwater	host family	NA	12	12	unknown	24	24	24	ramping	0.0417
452	452	Kokou2018	AMPLICON	V4	515F_806R	PRJNA431528	NA	720	NA	NA	cold	exposure	cold	14d	end	Anterior intestine	NA	NA	Sensitive_720	ectothermic	NA	Oreochromis aureus	adaptive	32.0019	34.8298	36	subtropical	internal	entire gut	fishes	fishes	NA	year	lab_with_known_source	5110	years	NA	aquatic	freshwater	host family	NA	12	12	unknown	24	24	24	ramping	0.0417
530	530	Kokou2018	AMPLICON	V4	515F_806R	PRJNA431528	NA	720	NA	NA	cold	exposure	cold	14d	end	Posterior intestine	NA	NA	Sensitive_720	ectothermic	NA	Oreochromis aureus	adaptive	32.0019	34.8298	36	subtropical	internal	entire gut	fishes	fishes	NA	year	lab_with_known_source	5110	years	NA	aquatic	freshwater	host family	NA	12	12	unknown	24	24	24	ramping	0.0417
531	531	Kokou2018	AMPLICON	V4	515F_806R	PRJNA431528	NA	720	NA	NA	cold	exposure	cold	14d	end	Posterior intestine	NA	NA	Sensitive_720	ectothermic	NA	Oreochromis aureus	adaptive	32.0019	34.8298	36	subtropical	internal	entire gut	fishes	fishes	NA	year	lab_with_known_source	5110	years	NA	aquatic	freshwater	host family	NA	12	12	unknown	24	24	24	ramping	0.0417
532	532	Kokou2018	AMPLICON	V4	515F_806R	PRJNA431528	NA	720	NA	NA	cold	exposure	cold	14d	end	Posterior intestine	NA	NA	Sensitive_720	ectothermic	NA	Oreochromis aureus	adaptive	32.0019	34.8298	36	subtropical	internal	entire gut	fishes	fishes	NA	year	lab_with_known_source	5110	years	NA	aquatic	freshwater	host family	NA	12	12	unknown	24	24	24	ramping	0.0417
533	533	Kokou2018	AMPLICON	V4	515F_806R	PRJNA431528	NA	720	NA	NA	cold	exposure	cold	14d	end	Posterior intestine	NA	NA	Sensitive_720	ectothermic	NA	Oreochromis aureus	adaptive	32.0019	34.8298	36	subtropical	internal	entire gut	fishes	fishes	NA	year	lab_with_known_source	5110	years	NA	aquatic	freshwater	host family	NA	12	12	unknown	24	24	24	ramping	0.0417
534	534	Kokou2018	AMPLICON	V4	515F_806R	PRJNA431528	NA	720	NA	NA	cold	exposure	cold	14d	end	Posterior intestine	NA	NA	Sensitive_720	ectothermic	NA	Oreochromis aureus	adaptive	32.0019	34.8298	36	subtropical	internal	entire gut	fishes	fishes	NA	year	lab_with_known_source	5110	years	NA	aquatic	freshwater	host family	NA	12	12	unknown	24	24	24	ramping	0.0417
535	535	Kokou2018	AMPLICON	V4	515F_806R	PRJNA431528	NA	720	NA	NA	cold	exposure	cold	14d	end	Posterior intestine	NA	NA	Sensitive_720	ectothermic	NA	Oreochromis aureus	adaptive	32.0019	34.8298	36	subtropical	internal	entire gut	fishes	fishes	NA	year	lab_with_known_source	5110	years	NA	aquatic	freshwater	host family	NA	12	12	unknown	24	24	24	ramping	0.0417
536	536	Kokou2018	AMPLICON	V4	515F_806R	PRJNA431528	NA	720	NA	NA	cold	exposure	cold	14d	end	Posterior intestine	NA	NA	Sensitive_720	ectothermic	NA	Oreochromis aureus	adaptive	32.0019	34.8298	36	subtropical	internal	entire gut	fishes	fishes	NA	year	lab_with_known_source	5110	years	NA	aquatic	freshwater	host family	NA	12	12	unknown	24	24	24	ramping	0.0417
453	453	Kokou2018	AMPLICON	V4	515F_806R	PRJNA431528	NA	730	NA	NA	cold	exposure	cold	14d	end	Anterior intestine	NA	NA	Sensitive_730	ectothermic	NA	Oreochromis aureus	adaptive	32.0019	34.8298	36	subtropical	internal	entire gut	fishes	fishes	NA	year	lab_with_known_source	5110	years	NA	aquatic	freshwater	host family	NA	12	12	unknown	24	24	24	ramping	0.0417
454	454	Kokou2018	AMPLICON	V4	515F_806R	PRJNA431528	NA	730	NA	NA	cold	exposure	cold	14d	end	Anterior intestine	NA	NA	Sensitive_730	ectothermic	NA	Oreochromis aureus	adaptive	32.0019	34.8298	36	subtropical	internal	entire gut	fishes	fishes	NA	year	lab_with_known_source	5110	years	NA	aquatic	freshwater	host family	NA	12	12	unknown	24	24	24	ramping	0.0417
455	455	Kokou2018	AMPLICON	V4	515F_806R	PRJNA431528	NA	730	NA	NA	cold	exposure	cold	14d	end	Anterior intestine	NA	NA	Sensitive_730	ectothermic	NA	Oreochromis aureus	adaptive	32.0019	34.8298	36	subtropical	internal	entire gut	fishes	fishes	NA	year	lab_with_known_source	5110	years	NA	aquatic	freshwater	host family	NA	12	12	unknown	24	24	24	ramping	0.0417
456	456	Kokou2018	AMPLICON	V4	515F_806R	PRJNA431528	NA	730	NA	NA	cold	exposure	cold	14d	end	Anterior intestine	NA	NA	Sensitive_730	ectothermic	NA	Oreochromis aureus	adaptive	32.0019	34.8298	36	subtropical	internal	entire gut	fishes	fishes	NA	year	lab_with_known_source	5110	years	NA	aquatic	freshwater	host family	NA	12	12	unknown	24	24	24	ramping	0.0417
457	457	Kokou2018	AMPLICON	V4	515F_806R	PRJNA431528	NA	730	NA	NA	cold	exposure	cold	14d	end	Anterior intestine	NA	NA	Sensitive_730	ectothermic	NA	Oreochromis aureus	adaptive	32.0019	34.8298	36	subtropical	internal	entire gut	fishes	fishes	NA	year	lab_with_known_source	5110	years	NA	aquatic	freshwater	host family	NA	12	12	unknown	24	24	24	ramping	0.0417
458	458	Kokou2018	AMPLICON	V4	515F_806R	PRJNA431528	NA	730	NA	NA	cold	exposure	cold	14d	end	Anterior intestine	NA	NA	Sensitive_730	ectothermic	NA	Oreochromis aureus	adaptive	32.0019	34.8298	36	subtropical	internal	entire gut	fishes	fishes	NA	year	lab_with_known_source	5110	years	NA	aquatic	freshwater	host family	NA	12	12	unknown	24	24	24	ramping	0.0417
459	459	Kokou2018	AMPLICON	V4	515F_806R	PRJNA431528	NA	730	NA	NA	cold	exposure	cold	14d	end	Anterior intestine	NA	NA	Sensitive_730	ectothermic	NA	Oreochromis aureus	adaptive	32.0019	34.8298	36	subtropical	internal	entire gut	fishes	fishes	NA	year	lab_with_known_source	5110	years	NA	aquatic	freshwater	host family	NA	12	12	unknown	24	24	24	ramping	0.0417
537	537	Kokou2018	AMPLICON	V4	515F_806R	PRJNA431528	NA	730	NA	NA	cold	exposure	cold	14d	end	Posterior intestine	NA	NA	Sensitive_730	ectothermic	NA	Oreochromis aureus	adaptive	32.0019	34.8298	36	subtropical	internal	entire gut	fishes	fishes	NA	year	lab_with_known_source	5110	years	NA	aquatic	freshwater	host family	NA	12	12	unknown	24	24	24	ramping	0.0417
539	539	Kokou2018	AMPLICON	V4	515F_806R	PRJNA431528	NA	730	NA	NA	cold	exposure	cold	14d	end	Posterior intestine	NA	NA	Sensitive_730	ectothermic	NA	Oreochromis aureus	adaptive	32.0019	34.8298	36	subtropical	internal	entire gut	fishes	fishes	NA	year	lab_with_known_source	5110	years	NA	aquatic	freshwater	host family	NA	12	12	unknown	24	24	24	ramping	0.0417
540	540	Kokou2018	AMPLICON	V4	515F_806R	PRJNA431528	NA	730	NA	NA	cold	exposure	cold	14d	end	Posterior intestine	NA	NA	Sensitive_730	ectothermic	NA	Oreochromis aureus	adaptive	32.0019	34.8298	36	subtropical	internal	entire gut	fishes	fishes	NA	year	lab_with_known_source	5110	years	NA	aquatic	freshwater	host family	NA	12	12	unknown	24	24	24	ramping	0.0417
542	542	Kokou2018	AMPLICON	V4	515F_806R	PRJNA431528	NA	730	NA	NA	cold	exposure	cold	14d	end	Posterior intestine	NA	NA	Sensitive_730	ectothermic	NA	Oreochromis aureus	adaptive	32.0019	34.8298	36	subtropical	internal	entire gut	fishes	fishes	NA	year	lab_with_known_source	5110	years	NA	aquatic	freshwater	host family	NA	12	12	unknown	24	24	24	ramping	0.0417
543	543	Kokou2018	AMPLICON	V4	515F_806R	PRJNA431528	NA	730	NA	NA	cold	exposure	cold	14d	end	Posterior intestine	NA	NA	Sensitive_730	ectothermic	NA	Oreochromis aureus	adaptive	32.0019	34.8298	36	subtropical	internal	entire gut	fishes	fishes	NA	year	lab_with_known_source	5110	years	NA	aquatic	freshwater	host family	NA	12	12	unknown	24	24	24	ramping	0.0417
460	460	Kokou2018	AMPLICON	V4	515F_806R	PRJNA431528	NA	740	NA	NA	cold	exposure	cold	14d	end	Anterior intestine	NA	NA	Sensitive_740	ectothermic	NA	Oreochromis aureus	adaptive	32.0019	34.8298	36	subtropical	internal	entire gut	fishes	fishes	NA	year	lab_with_known_source	5110	years	NA	aquatic	freshwater	host family	NA	12	12	unknown	24	24	24	ramping	0.0417
461	461	Kokou2018	AMPLICON	V4	515F_806R	PRJNA431528	NA	740	NA	NA	cold	exposure	cold	14d	end	Anterior intestine	NA	NA	Sensitive_740	ectothermic	NA	Oreochromis aureus	adaptive	32.0019	34.8298	36	subtropical	internal	entire gut	fishes	fishes	NA	year	lab_with_known_source	5110	years	NA	aquatic	freshwater	host family	NA	12	12	unknown	24	24	24	ramping	0.0417
462	462	Kokou2018	AMPLICON	V4	515F_806R	PRJNA431528	NA	740	NA	NA	cold	exposure	cold	14d	end	Anterior intestine	NA	NA	Sensitive_740	ectothermic	NA	Oreochromis aureus	adaptive	32.0019	34.8298	36	subtropical	internal	entire gut	fishes	fishes	NA	year	lab_with_known_source	5110	years	NA	aquatic	freshwater	host family	NA	12	12	unknown	24	24	24	ramping	0.0417
463	463	Kokou2018	AMPLICON	V4	515F_806R	PRJNA431528	NA	740	NA	NA	cold	exposure	cold	14d	end	Anterior intestine	NA	NA	Sensitive_740	ectothermic	NA	Oreochromis aureus	adaptive	32.0019	34.8298	36	subtropical	internal	entire gut	fishes	fishes	NA	year	lab_with_known_source	5110	years	NA	aquatic	freshwater	host family	NA	12	12	unknown	24	24	24	ramping	0.0417
464	464	Kokou2018	AMPLICON	V4	515F_806R	PRJNA431528	NA	740	NA	NA	cold	exposure	cold	14d	end	Anterior intestine	NA	NA	Sensitive_740	ectothermic	NA	Oreochromis aureus	adaptive	32.0019	34.8298	36	subtropical	internal	entire gut	fishes	fishes	NA	year	lab_with_known_source	5110	years	NA	aquatic	freshwater	host family	NA	12	12	unknown	24	24	24	ramping	0.0417
465	465	Kokou2018	AMPLICON	V4	515F_806R	PRJNA431528	NA	740	NA	NA	cold	exposure	cold	14d	end	Anterior intestine	NA	NA	Sensitive_740	ectothermic	NA	Oreochromis aureus	adaptive	32.0019	34.8298	36	subtropical	internal	entire gut	fishes	fishes	NA	year	lab_with_known_source	5110	years	NA	aquatic	freshwater	host family	NA	12	12	unknown	24	24	24	ramping	0.0417
466	466	Kokou2018	AMPLICON	V4	515F_806R	PRJNA431528	NA	740	NA	NA	cold	exposure	cold	14d	end	Anterior intestine	NA	NA	Sensitive_740	ectothermic	NA	Oreochromis aureus	adaptive	32.0019	34.8298	36	subtropical	internal	entire gut	fishes	fishes	NA	year	lab_with_known_source	5110	years	NA	aquatic	freshwater	host family	NA	12	12	unknown	24	24	24	ramping	0.0417
544	544	Kokou2018	AMPLICON	V4	515F_806R	PRJNA431528	NA	740	NA	NA	cold	exposure	cold	14d	end	Posterior intestine	NA	NA	Sensitive_740	ectothermic	NA	Oreochromis aureus	adaptive	32.0019	34.8298	36	subtropical	internal	entire gut	fishes	fishes	NA	year	lab_with_known_source	5110	years	NA	aquatic	freshwater	host family	NA	12	12	unknown	24	24	24	ramping	0.0417
546	546	Kokou2018	AMPLICON	V4	515F_806R	PRJNA431528	NA	740	NA	NA	cold	exposure	cold	14d	end	Posterior intestine	NA	NA	Sensitive_740	ectothermic	NA	Oreochromis aureus	adaptive	32.0019	34.8298	36	subtropical	internal	entire gut	fishes	fishes	NA	year	lab_with_known_source	5110	years	NA	aquatic	freshwater	host family	NA	12	12	unknown	24	24	24	ramping	0.0417
547	547	Kokou2018	AMPLICON	V4	515F_806R	PRJNA431528	NA	740	NA	NA	cold	exposure	cold	14d	end	Posterior intestine	NA	NA	Sensitive_740	ectothermic	NA	Oreochromis aureus	adaptive	32.0019	34.8298	36	subtropical	internal	entire gut	fishes	fishes	NA	year	lab_with_known_source	5110	years	NA	aquatic	freshwater	host family	NA	12	12	unknown	24	24	24	ramping	0.0417
548	548	Kokou2018	AMPLICON	V4	515F_806R	PRJNA431528	NA	740	NA	NA	cold	exposure	cold	14d	end	Posterior intestine	NA	NA	Sensitive_740	ectothermic	NA	Oreochromis aureus	adaptive	32.0019	34.8298	36	subtropical	internal	entire gut	fishes	fishes	NA	year	lab_with_known_source	5110	years	NA	aquatic	freshwater	host family	NA	12	12	unknown	24	24	24	ramping	0.0417
549	549	Kokou2018	AMPLICON	V4	515F_806R	PRJNA431528	NA	740	NA	NA	cold	exposure	cold	14d	end	Posterior intestine	NA	NA	Sensitive_740	ectothermic	NA	Oreochromis aureus	adaptive	32.0019	34.8298	36	subtropical	internal	entire gut	fishes	fishes	NA	year	lab_with_known_source	5110	years	NA	aquatic	freshwater	host family	NA	12	12	unknown	24	24	24	ramping	0.0417
550	550	Kokou2018	AMPLICON	V4	515F_806R	PRJNA431528	NA	740	NA	NA	cold	exposure	cold	14d	end	Posterior intestine	NA	NA	Sensitive_740	ectothermic	NA	Oreochromis aureus	adaptive	32.0019	34.8298	36	subtropical	internal	entire gut	fishes	fishes	NA	year	lab_with_known_source	5110	years	NA	aquatic	freshwater	host family	NA	12	12	unknown	24	24	24	ramping	0.0417
SRR10453908	SRR10453908	Krisko2020	AMPLICON	V4	515F_806R	PRJNA589879	SAMN13293378	Cohen.D.14	4 degrees C ambient temperature	Donor fecal sample Donor04-1	cold	exposure	cold	4weeks	end	feces	male	NA	C57BL/6J	endothermic	10-22 weeks old	Mus musculus	adaptive	NA	NA	NA	NA	internal	feces	mammal	mammal	2 years	year	lab_strain	NA	lab_strain	NA	terrestrial	NA	none	28	4	26	unknown	30	30	30	static	none
SRR10453907	SRR10453907	Krisko2020	AMPLICON	V4	515F_806R	PRJNA589879	SAMN13293379	Cohen.D.15	4 degrees C ambient temperature	Donor fecal sample Donor04-2	cold	exposure	cold	4weeks	end	feces	male	NA	C57BL/6J	endothermic	10-22 weeks old	Mus musculus	adaptive	NA	NA	NA	NA	internal	feces	mammal	mammal	2 years	year	lab_strain	NA	lab_strain	NA	terrestrial	NA	none	28	4	26	unknown	30	30	30	static	none
SRR10453906	SRR10453906	Krisko2020	AMPLICON	V4	515F_806R	PRJNA589879	SAMN13293380	Cohen.D.16	4 degrees C ambient temperature	Donor fecal sample Donor04-3	cold	exposure	cold	4weeks	end	feces	male	NA	C57BL/6J	endothermic	10-22 weeks old	Mus musculus	adaptive	NA	NA	NA	NA	internal	feces	mammal	mammal	2 years	year	lab_strain	NA	lab_strain	NA	terrestrial	NA	none	28	4	26	unknown	30	30	30	static	none
SRR10453847	SRR10453847	Krisko2020	AMPLICON	V4	515F_806R	PRJNA589879	SAMN13293373	Cohen.D.9	22 degrees C ambient temperature	Donor fecal sample Donor22-1	cold	exposure	unknown	4weeks	end	feces	male	NA	C57BL/6J	endothermic	10-22 weeks old	Mus musculus	adaptive	NA	NA	NA	NA	internal	feces	mammal	mammal	2 years	year	lab_strain	NA	lab_strain	NA	terrestrial	NA	none	28	22	8	unknown	30	30	30	static	none
SRR10453846	SRR10453846	Krisko2020	AMPLICON	V4	515F_806R	PRJNA589879	SAMN13293374	Cohen.D.10	22 degrees C ambient temperature	Donor fecal sample Donor22-2	cold	exposure	unknown	4weeks	end	feces	male	NA	C57BL/6J	endothermic	10-22 weeks old	Mus musculus	adaptive	NA	NA	NA	NA	internal	feces	mammal	mammal	2 years	year	lab_strain	NA	lab_strain	NA	terrestrial	NA	none	28	22	8	unknown	30	30	30	static	none
SRR10453911	SRR10453911	Krisko2020	AMPLICON	V4	515F_806R	PRJNA589879	SAMN13293375	Cohen.D.11	22 degrees C ambient temperature	Donor fecal sample Donor22-3	cold	exposure	unknown	4weeks	end	feces	male	NA	C57BL/6J	endothermic	10-22 weeks old	Mus musculus	adaptive	NA	NA	NA	NA	internal	feces	mammal	mammal	2 years	year	lab_strain	NA	lab_strain	NA	terrestrial	NA	none	28	22	8	unknown	30	30	30	static	none
SRR10453910	SRR10453910	Krisko2020	AMPLICON	V4	515F_806R	PRJNA589879	SAMN13293376	Cohen.D.12	22 degrees C ambient temperature	Donor fecal sample Donor22-4	cold	exposure	unknown	4weeks	end	feces	male	NA	C57BL/6J	endothermic	10-22 weeks old	Mus musculus	adaptive	NA	NA	NA	NA	internal	feces	mammal	mammal	2 years	year	lab_strain	NA	lab_strain	NA	terrestrial	NA	none	28	22	8	unknown	30	30	30	static	none
SRR10453909	SRR10453909	Krisko2020	AMPLICON	V4	515F_806R	PRJNA589879	SAMN13293377	Cohen.D.13	22 degrees C ambient temperature	Donor fecal sample Donor22-5	cold	exposure	unknown	4weeks	end	feces	male	NA	C57BL/6J	endothermic	10-22 weeks old	Mus musculus	adaptive	NA	NA	NA	NA	internal	feces	mammal	mammal	2 years	year	lab_strain	NA	lab_strain	NA	terrestrial	NA	none	28	22	8	unknown	30	30	30	static	none
ERR1466294	ERR1466294	Moghadam2018	AMPLICON	V1-V3	27F_534R	PRJEB14535	SAMEA4043008	16SAMP-4979	NA	NA	cold	exposure	unknown	3d-age	end	tissue	male	NA	NA	ectothermic	egg to 3d	Drosophila melanogaster	innate	55.9451	10.2126	16	temperate	internal	tissue	insecta	Arthropoda	3 months	month	lab_with_known_source	2920	years	NA	terrestrial	NA	exposure time	NA	13	10	unknown	NA	23	23	ramping	6
ERR1466295	ERR1466295	Moghadam2018	AMPLICON	V1-V3	27F_534R	PRJEB14535	SAMEA4043009	16SAMP-4980	NA	NA	cold	exposure	unknown	3d-age	end	tissue	male	NA	NA	ectothermic	egg to 3d	Drosophila melanogaster	innate	55.9451	10.2126	16	temperate	internal	tissue	insecta	Arthropoda	3 months	month	lab_with_known_source	2920	years	NA	terrestrial	NA	exposure time	NA	13	10	unknown	NA	23	23	ramping	6
ERR1466296	ERR1466296	Moghadam2018	AMPLICON	V1-V3	27F_534R	PRJEB14535	SAMEA4043010	16SAMP-4981	NA	NA	cold	exposure	unknown	3d-age	end	tissue	male	NA	NA	ectothermic	egg to 3d	Drosophila melanogaster	innate	55.9451	10.2126	16	temperate	internal	tissue	insecta	Arthropoda	3 months	month	lab_with_known_source	2920	years	NA	terrestrial	NA	exposure time	NA	13	10	unknown	NA	23	23	ramping	6
ERR1466297	ERR1466297	Moghadam2018	AMPLICON	V1-V3	27F_534R	PRJEB14535	SAMEA4043011	16SAMP-4982	NA	NA	cold	exposure	unknown	3d-age	end	tissue	male	NA	NA	ectothermic	egg to 3d	Drosophila melanogaster	innate	55.9451	10.2126	16	temperate	internal	tissue	insecta	Arthropoda	3 months	month	lab_with_known_source	2920	years	NA	terrestrial	NA	exposure time	NA	13	10	unknown	NA	23	23	ramping	6
ERR1466298	ERR1466298	Moghadam2018	AMPLICON	V1-V3	27F_534R	PRJEB14535	SAMEA4043012	16SAMP-4983	NA	NA	cold	exposure	unknown	3d-age	end	tissue	male	NA	NA	ectothermic	egg to 3d	Drosophila melanogaster	innate	55.9451	10.2126	16	temperate	internal	tissue	insecta	Arthropoda	3 months	month	lab_with_known_source	2920	years	NA	terrestrial	NA	exposure time	NA	13	10	unknown	NA	23	23	ramping	6
ERR1466299	ERR1466299	Moghadam2018	AMPLICON	V1-V3	27F_534R	PRJEB14535	SAMEA4043013	16SAMP-4984	NA	NA	cold	exposure	unknown	3d-age	end	tissue	male	NA	NA	ectothermic	egg to 3d	Drosophila melanogaster	innate	55.9451	10.2126	16	temperate	internal	tissue	insecta	Arthropoda	3 months	month	lab_with_known_source	2920	years	NA	terrestrial	NA	exposure time	NA	13	10	unknown	NA	23	23	ramping	6
ERR1466300	ERR1466300	Moghadam2018	AMPLICON	V1-V3	27F_534R	PRJEB14535	SAMEA4043014	16SAMP-4985	NA	NA	cold	exposure	unknown	3d-age	end	tissue	male	NA	NA	ectothermic	egg to 3d	Drosophila melanogaster	innate	55.9451	10.2126	16	temperate	internal	tissue	insecta	Arthropoda	3 months	month	lab_with_known_source	2920	years	NA	terrestrial	NA	exposure time	NA	13	10	unknown	NA	23	23	ramping	6
ERR1466301	ERR1466301	Moghadam2018	AMPLICON	V1-V3	27F_534R	PRJEB14535	SAMEA4043015	16SAMP-4986	NA	NA	cold	exposure	unknown	3d-age	end	tissue	male	NA	NA	ectothermic	egg to 3d	Drosophila melanogaster	innate	55.9451	10.2126	16	temperate	internal	tissue	insecta	Arthropoda	3 months	month	lab_with_known_source	2920	years	NA	terrestrial	NA	exposure time	NA	13	10	unknown	NA	23	23	ramping	6
SRR10161854	SRR10161854	Raimondi2020	AMPLICON	V3	NA	PRJNA573042	SAMN12817658	PP20_2_R1	NA	LM_04	cold	exposure	none	end	end	grown prepupae	NA	standard vegetable substrate	NA	ectothermic	second to third instar larvae	Hermetia illucens	innate	44.3894	7.54778	30	temperate	whole_body	prepupae	insecta	Arthropoda	21-73d	month	lab_with_known_source	NA	years	NA	terrestrial	NA	none	NA	20	7	unknown	NA	27	27	static	none
SRR10161855	SRR10161855	Raimondi2020	AMPLICON	V3	NA	PRJNA573042	SAMN12817657	PP20_1_R1	NA	LM_03	cold	exposure	none	end	end	grown prepupae	NA	standard vegetable substrate	NA	ectothermic	second to third instar larvae	Hermetia illucens	innate	44.3894	7.54778	30	temperate	whole_body	prepupae	insecta	Arthropoda	21-73d	month	lab_with_known_source	NA	years	NA	terrestrial	NA	none	NA	20	7	unknown	NA	27	27	static	none
SRR10161860	SRR10161860	Raimondi2020	AMPLICON	V3	NA	PRJNA573042	SAMN12817666	F20_2_R1	NA	LM_12	cold	exposure	none	end	end	frass	NA	standard vegetable substrate	NA	ectothermic	second to third instar larvae	Hermetia illucens	innate	44.3894	7.54778	30	temperate	internal	feces	insecta	Arthropoda	21-73d	month	lab_with_known_source	NA	years	NA	terrestrial	NA	none	NA	20	7	unknown	NA	27	27	static	none
SRR10161861	SRR10161861	Raimondi2020	AMPLICON	V3	NA	PRJNA573042	SAMN12817665	F20_1_R1	NA	LM_11	cold	exposure	none	end	end	frass	NA	standard vegetable substrate	NA	ectothermic	second to third instar larvae	Hermetia illucens	innate	44.3894	7.54778	30	temperate	internal	feces	insecta	Arthropoda	21-73d	month	lab_with_known_source	NA	years	NA	terrestrial	NA	none	NA	20	7	unknown	NA	27	27	static	none
SRR13586941	SRR13586941	Thapa2018	AMPLICON	V4	515F_806R	PRJNA471905	SAMN17703792	4CfTK8	NA	4CfTK8	cold	exposure	cold	10d	end	whole body	female	NA	NA	ectothermic	adult	Ixodes scapularis	innate	NA	NA	NA	NA	whole_body	body_with_sterile_surface	ticks	Arthropoda	2 years	year	lab_with_source_unknown	NA	years	NA	terrestrial	NA	none	NA	4	16	20	20	20	20	static	none
SRR13587005	SRR13587005	Thapa2018	AMPLICON	V4	515F_806R	PRJNA471905	SAMN17703744	4CmTK4	NA	4CmTK4	cold	exposure	cold	10d	end	whole body	Male	NA	NA	ectothermic	adult	Ixodes scapularis	innate	NA	NA	NA	NA	whole_body	body_with_sterile_surface	ticks	Arthropoda	2 years	year	lab_with_source_unknown	NA	years	NA	terrestrial	NA	none	NA	4	16	20	20	20	20	static	none
SRR13586958	SRR13586958	Thapa2018	AMPLICON	V4	515F_806R	PRJNA471905	SAMN17703747	4CmTK7	NA	4CmTK7	cold	exposure	cold	10d	end	whole body	Male	NA	NA	ectothermic	adult	Ixodes scapularis	innate	NA	NA	NA	NA	whole_body	body_with_sterile_surface	ticks	Arthropoda	2 years	year	lab_with_source_unknown	NA	years	NA	terrestrial	NA	none	NA	4	16	20	20	20	20	static	none
SRR13586942	SRR13586942	Thapa2018	AMPLICON	V4	515F_806R	PRJNA471905	SAMN17703791	4CfTK7	NA	4CfTK7	cold	exposure	cold	10d	end	whole body	female	NA	NA	ectothermic	adult	Ixodes scapularis	innate	NA	NA	NA	NA	whole_body	body_with_sterile_surface	ticks	Arthropoda	2 years	year	lab_with_source_unknown	NA	years	NA	terrestrial	NA	none	NA	4	16	20	20	20	20	static	none
SRR13586943	SRR13586943	Thapa2018	AMPLICON	V4	515F_806R	PRJNA471905	SAMN17703790	4CfTK6	NA	4CfTK6	cold	exposure	cold	10d	end	whole body	female	NA	NA	ectothermic	adult	Ixodes scapularis	innate	NA	NA	NA	NA	whole_body	body_with_sterile_surface	ticks	Arthropoda	2 years	year	lab_with_source_unknown	NA	years	NA	terrestrial	NA	none	NA	4	16	20	20	20	20	static	none
SRR13586949	SRR13586949	Thapa2018	AMPLICON	V4	515F_806R	PRJNA471905	SAMN17703785	4CfTK1	NA	4CfTK1	cold	exposure	cold	10d	end	whole body	female	NA	NA	ectothermic	adult	Ixodes scapularis	innate	NA	NA	NA	NA	whole_body	body_with_sterile_surface	ticks	Arthropoda	2 years	year	lab_with_source_unknown	NA	years	NA	terrestrial	NA	none	NA	4	16	20	20	20	20	static	none
SRR13586944	SRR13586944	Thapa2018	AMPLICON	V4	515F_806R	PRJNA471905	SAMN17703789	4CfTK5	NA	4CfTK5	cold	exposure	cold	10d	end	whole body	female	NA	NA	ectothermic	adult	Ixodes scapularis	innate	NA	NA	NA	NA	whole_body	body_with_sterile_surface	ticks	Arthropoda	2 years	year	lab_with_source_unknown	NA	years	NA	terrestrial	NA	none	NA	4	16	20	20	20	20	static	none
SRR13586959	SRR13586959	Thapa2018	AMPLICON	V4	515F_806R	PRJNA471905	SAMN17703746	4CmTK6	NA	4CmTK6	cold	exposure	cold	10d	end	whole body	Male	NA	NA	ectothermic	adult	Ixodes scapularis	innate	NA	NA	NA	NA	whole_body	body_with_sterile_surface	ticks	Arthropoda	2 years	year	lab_with_source_unknown	NA	years	NA	terrestrial	NA	none	NA	4	16	20	20	20	20	static	none
SRR13586939	SRR13586939	Thapa2018	AMPLICON	V4	515F_806R	PRJNA471905	SAMN17703794	4CfTK10	NA	4CfTK10	cold	exposure	cold	10d	end	whole body	female	NA	NA	ectothermic	adult	Ixodes scapularis	innate	NA	NA	NA	NA	whole_body	body_with_sterile_surface	ticks	Arthropoda	2 years	year	lab_with_source_unknown	NA	years	NA	terrestrial	NA	none	NA	4	16	20	20	20	20	static	none
SRR13586946	SRR13586946	Thapa2018	AMPLICON	V4	515F_806R	PRJNA471905	SAMN17703787	4CfTK3	NA	4CfTK3	cold	exposure	cold	10d	end	whole body	female	NA	NA	ectothermic	adult	Ixodes scapularis	innate	NA	NA	NA	NA	whole_body	body_with_sterile_surface	ticks	Arthropoda	2 years	year	lab_with_source_unknown	NA	years	NA	terrestrial	NA	none	NA	4	16	20	20	20	20	static	none
SRR13586992	SRR13586992	Thapa2018	AMPLICON	V4	515F_806R	PRJNA471905	SAMN17703749	4CmTK9	NA	4CmTK9	cold	exposure	cold	10d	end	whole body	Male	NA	NA	ectothermic	adult	Ixodes scapularis	innate	NA	NA	NA	NA	whole_body	body_with_sterile_surface	ticks	Arthropoda	2 years	year	lab_with_source_unknown	NA	years	NA	terrestrial	NA	none	NA	4	16	20	20	20	20	static	none
SRR13586926	SRR13586926	Thapa2018	AMPLICON	V4	515F_806R	PRJNA471905	SAMN17703743	4CmTK3	NA	4CmTK3	cold	exposure	cold	10d	end	whole body	Male	NA	NA	ectothermic	adult	Ixodes scapularis	innate	NA	NA	NA	NA	whole_body	body_with_sterile_surface	ticks	Arthropoda	2 years	year	lab_with_source_unknown	NA	years	NA	terrestrial	NA	none	NA	4	16	20	20	20	20	static	none
SRR13586940	SRR13586940	Thapa2018	AMPLICON	V4	515F_806R	PRJNA471905	SAMN17703793	4CfTK9	NA	4CfTK9	cold	exposure	cold	10d	end	whole body	female	NA	NA	ectothermic	adult	Ixodes scapularis	innate	NA	NA	NA	NA	whole_body	body_with_sterile_surface	ticks	Arthropoda	2 years	year	lab_with_source_unknown	NA	years	NA	terrestrial	NA	none	NA	4	16	20	20	20	20	static	none
SRR13586945	SRR13586945	Thapa2018	AMPLICON	V4	515F_806R	PRJNA471905	SAMN17703788	4CfTK4	NA	4CfTK4	cold	exposure	cold	10d	end	whole body	female	NA	NA	ectothermic	adult	Ixodes scapularis	innate	NA	NA	NA	NA	whole_body	body_with_sterile_surface	ticks	Arthropoda	2 years	year	lab_with_source_unknown	NA	years	NA	terrestrial	NA	none	NA	4	16	20	20	20	20	static	none
SRR13586937	SRR13586937	Thapa2018	AMPLICON	V4	515F_806R	PRJNA471905	SAMN17703742	4CmTK2	NA	4CmTK2	cold	exposure	cold	10d	end	whole body	Male	NA	NA	ectothermic	adult	Ixodes scapularis	innate	NA	NA	NA	NA	whole_body	body_with_sterile_surface	ticks	Arthropoda	2 years	year	lab_with_source_unknown	NA	years	NA	terrestrial	NA	none	NA	4	16	20	20	20	20	static	none
SRR13586947	SRR13586947	Thapa2018	AMPLICON	V4	515F_806R	PRJNA471905	SAMN17703786	4CfTK2	NA	4CfTK2	cold	exposure	cold	10d	end	whole body	female	NA	NA	ectothermic	adult	Ixodes scapularis	innate	NA	NA	NA	NA	whole_body	body_with_sterile_surface	ticks	Arthropoda	2 years	year	lab_with_source_unknown	NA	years	NA	terrestrial	NA	none	NA	4	16	20	20	20	20	static	none
SRR13586993	SRR13586993	Thapa2018	AMPLICON	V4	515F_806R	PRJNA471905	SAMN17703748	4CmTK8	NA	4CmTK8	cold	exposure	cold	10d	end	whole body	Male	NA	NA	ectothermic	adult	Ixodes scapularis	innate	NA	NA	NA	NA	whole_body	body_with_sterile_surface	ticks	Arthropoda	2 years	year	lab_with_source_unknown	NA	years	NA	terrestrial	NA	none	NA	4	16	20	20	20	20	static	none
SRR13586994	SRR13586994	Thapa2018	AMPLICON	V4	515F_806R	PRJNA471905	SAMN17703745	4CmTK5	NA	4CmTK5	cold	exposure	cold	10d	end	whole body	Male	NA	NA	ectothermic	adult	Ixodes scapularis	innate	NA	NA	NA	NA	whole_body	body_with_sterile_surface	ticks	Arthropoda	2 years	year	lab_with_source_unknown	NA	years	NA	terrestrial	NA	none	NA	4	16	20	20	20	20	static	none
SRR8850821	SRR8850821	Wang2020	AMPLICON	V3-V4	341F_816R	PRJNA530882	SAMN11338598	LTDF3	DMP07721_L1_LTDF3_1.fq.gz	LTDF3	cold	exposure	potential cold	3months	end	gut contents	NA	gracilaria lemaneiformis	hybrid	ectothermic	two-year-old	hybrid abalone H. discus hannai	innate	24.53	118.6	NA	subtropical	internal	gut_content	gastropods	mollusca	10-13 years	year	commercial	NA	days	NA	aquatic	sea	host_genotype; diet		12	8	16.9-18.9	NA	20	20	static	none
SRR8850822	SRR8850822	Wang2020	AMPLICON	V3-V4	341F_816R	PRJNA530882	SAMN11338599	LTDF4	DMP07721_L1_LTDF4_1.fq.gz	LTDF4	cold	exposure	potential cold	3months	end	gut contents	NA	gracilaria lemaneiformis	hybrid	ectothermic	two-year-old	hybrid abalone H. discus hannai	innate	24.53	118.6	NA	subtropical	internal	gut_content	gastropods	mollusca	10-13 years	year	commercial	NA	days	NA	aquatic	sea	host_genotype; diet		12	8	16.9-18.9	NA	20	20	static	none
SRR8850823	SRR8850823	Wang2020	AMPLICON	V3-V4	341F_816R	PRJNA530882	SAMN11338596	LTDF1	DMP07721_L1_LTDF1_1.fq.gz	LTDF1	cold	exposure	potential cold	3months	end	gut contents	NA	gracilaria lemaneiformis	hybrid	ectothermic	two-year-old	hybrid abalone H. discus hannai	innate	24.53	118.6	NA	subtropical	internal	gut_content	gastropods	mollusca	10-13 years	year	commercial	NA	days	NA	aquatic	sea	host_genotype; diet		12	8	16.9-18.9	NA	20	20	static	none
SRR8850824	SRR8850824	Wang2020	AMPLICON	V3-V4	341F_816R	PRJNA530882	SAMN11338597	LTDF2	DMP07721_L1_LTDF2_1.fq.gz	LTDF2	cold	exposure	potential cold	3months	end	gut contents	NA	gracilaria lemaneiformis	hybrid	ectothermic	two-year-old	hybrid abalone H. discus hannai	innate	24.53	118.6	NA	subtropical	internal	gut_content	gastropods	mollusca	10-13 years	year	commercial	NA	days	NA	aquatic	sea	host_genotype; diet		12	8	16.9-18.9	NA	20	20	static	none
SRR8850827	SRR8850827	Wang2020	AMPLICON	V3-V4	341F_816R	PRJNA530882	SAMN11338600	LTDF5	DMP07721_L1_LTDF5_1.fq.gz	LTDF5	cold	exposure	potential cold	3months	end	gut contents	NA	gracilaria lemaneiformis	hybrid	ectothermic	two-year-old	hybrid abalone H. discus hannai	innate	24.53	118.6	NA	subtropical	internal	gut_content	gastropods	mollusca	10-13 years	year	commercial	NA	days	NA	aquatic	sea	host_genotype; diet		12	8	16.9-18.9	NA	20	20	static	none
SRR8850828	SRR8850828	Wang2020	AMPLICON	V3-V4	341F_816R	PRJNA530882	SAMN11338601	LTDF6	DMP07721_L1_LTDF6_1.fq.gz	LTDF6	cold	exposure	potential cold	3months	end	gut contents	NA	gracilaria lemaneiformis	hybrid	ectothermic	two-year-old	hybrid abalone H. discus hannai	innate	24.53	118.6	NA	subtropical	internal	gut_content	gastropods	mollusca	10-13 years	year	commercial	NA	days	NA	aquatic	sea	host_genotype; diet		12	8	16.9-18.9	NA	20	20	static	none
SRR8850819	SRR8850819	Wang2020	AMPLICON	V3-V4	341F_816R	PRJNA530882	SAMN11338604	LTDD3	DMP07721_L1_LTDD3_1.fq.gz	LTDD3	cold	exposure	potential cold	3months	end	gut contents	NA	gracilaria lemaneiformis	pacific	ectothermic	two-year-old	pacific abalone H. discus hannai	innate	24.53	118.6	NA	subtropical	internal	gut_content	gastropods	mollusca	10-13 years	year	commercial	NA	days	NA	aquatic	sea	host_genotype; diet		12	8	16.9-18.9	NA	20	20	static	none
SRR8850820	SRR8850820	Wang2020	AMPLICON	V3-V4	341F_816R	PRJNA530882	SAMN11338605	LTDD4	DMP07721_L1_LTDD4_1.fq.gz	LTDD4	cold	exposure	potential cold	3months	end	gut contents	NA	gracilaria lemaneiformis	pacific	ectothermic	two-year-old	pacific abalone H. discus hannai	innate	24.53	118.6	NA	subtropical	internal	gut_content	gastropods	mollusca	10-13 years	year	commercial	NA	days	NA	aquatic	sea	host_genotype; diet		12	8	16.9-18.9	NA	20	20	static	none
SRR8850825	SRR8850825	Wang2020	AMPLICON	V3-V4	341F_816R	PRJNA530882	SAMN11338602	LTDD1	DMP07721_L1_LTDD1_1.fq.gz	LTDD1	cold	exposure	potential cold	3months	end	gut contents	NA	gracilaria lemaneiformis	pacific	ectothermic	two-year-old	pacific abalone H. discus hannai	innate	24.53	118.6	NA	subtropical	internal	gut_content	gastropods	mollusca	10-13 years	year	commercial	NA	days	NA	aquatic	sea	host_genotype; diet		12	8	16.9-18.9	NA	20	20	static	none
SRR8850826	SRR8850826	Wang2020	AMPLICON	V3-V4	341F_816R	PRJNA530882	SAMN11338603	LTDD2	DMP07721_L1_LTDD2_1.fq.gz	LTDD2	cold	exposure	potential cold	3months	end	gut contents	NA	gracilaria lemaneiformis	pacific	ectothermic	two-year-old	pacific abalone H. discus hannai	innate	24.53	118.6	NA	subtropical	internal	gut_content	gastropods	mollusca	10-13 years	year	commercial	NA	days	NA	aquatic	sea	host_genotype; diet		12	8	16.9-18.9	NA	20	20	static	none
SRR8850857	SRR8850857	Wang2020	AMPLICON	V3-V4	341F_816R	PRJNA530882	SAMN11338607	LTDD6	DMP07721_L1_LTDD6_1.fq.gz	LTDD6	cold	exposure	potential cold	3months	end	gut contents	NA	gracilaria lemaneiformis	pacific	ectothermic	two-year-old	pacific abalone H. discus hannai	innate	24.53	118.6	NA	subtropical	internal	gut_content	gastropods	mollusca	10-13 years	year	commercial	NA	days	NA	aquatic	sea	host_genotype; diet		12	8	16.9-18.9	NA	20	20	static	none
SRR8850858	SRR8850858	Wang2020	AMPLICON	V3-V4	341F_816R	PRJNA530882	SAMN11338606	LTDD5	DMP07721_L1_LTDD5_1.fq.gz	LTDD5	cold	exposure	potential cold	3months	end	gut contents	NA	gracilaria lemaneiformis	pacific	ectothermic	two-year-old	pacific abalone H. discus hannai	innate	24.53	118.6	NA	subtropical	internal	gut_content	gastropods	mollusca	10-13 years	year	commercial	NA	days	NA	aquatic	sea	host_genotype; diet		12	8	16.9-18.9	NA	20	20	static	none
SRR6782220	SRR6782220	Zare2018	AMPLICON	V3-V4	NA	PRJNA435961	SAMN08606601	NA	F2-B-18-18	F1-18	cold	exposure	cold	2d after F1 laying eggs	end	fly food with feces	male	potato mash_yeast_agar medium	NA	ectothermic	NA	Drosophila melanogaster	innate	NA	NA	NA	NA	internal	feces	insecta	Arthropoda	3 months	month	lab_strain	NA	lab_strain	NA	terrestrial	NA	none	NA	18	7	unknown	27	25	25	static	none
SRR6782222	SRR6782222	Zare2018	AMPLICON	V3-V4	NA	PRJNA435961	SAMN08606599	NA	F2-D-18-18	F1-18	cold	exposure	cold	2d after F1 laying eggs	end	fly food with feces	male	potato mash_yeast_agar medium	NA	ectothermic	NA	Drosophila melanogaster	innate	NA	NA	NA	NA	internal	feces	insecta	Arthropoda	3 months	month	lab_strain	NA	lab_strain	NA	terrestrial	NA	none	NA	18	7	unknown	27	25	25	static	none
SRR6782224	SRR6782224	Zare2018	AMPLICON	V3-V4	NA	PRJNA435961	SAMN08606597	NA	F2-B-18-25	F1-18	cold	exposure	cold	2d after F1 laying eggs	end	fly food with feces	male	potato mash_yeast_agar medium	NA	ectothermic	NA	Drosophila melanogaster	innate	NA	NA	NA	NA	internal	feces	insecta	Arthropoda	3 months	month	lab_strain	NA	lab_strain	NA	terrestrial	NA	none	NA	18	7	unknown	27	25	25	static	none
SRR6782226	SRR6782226	Zare2018	AMPLICON	V3-V4	NA	PRJNA435961	SAMN08606595	NA	F2-D-18-25	F1-18	cold	exposure	cold	2d after F1 laying eggs	end	fly food with feces	male	potato mash_yeast_agar medium	NA	ectothermic	NA	Drosophila melanogaster	innate	NA	NA	NA	NA	internal	feces	insecta	Arthropoda	3 months	month	lab_strain	NA	lab_strain	NA	terrestrial	NA	none	NA	18	7	unknown	27	25	25	static	none
SRR6782221	SRR6782221	Zare2018	AMPLICON	V3-V4	NA	PRJNA435961	SAMN08606600	NA	F2-C-18-18	F1-18	cold	exposure	cold	2d after F1 laying eggs	end	fly food with feces	male	potato mash_yeast_agar medium	NA	ectothermic	NA	Drosophila melanogaster	innate	NA	NA	NA	NA	internal	feces	insecta	Arthropoda	3 months	month	lab_strain	NA	lab_strain	NA	terrestrial	NA	none	NA	18	7	unknown	27	25	25	static	none
SRR6782223	SRR6782223	Zare2018	AMPLICON	V3-V4	NA	PRJNA435961	SAMN08606598	NA	F2-A-18-25	F1-18	cold	exposure	cold	2d after F1 laying eggs	end	fly food with feces	male	potato mash_yeast_agar medium	NA	ectothermic	NA	Drosophila melanogaster	innate	NA	NA	NA	NA	internal	feces	insecta	Arthropoda	3 months	month	lab_strain	NA	lab_strain	NA	terrestrial	NA	none	NA	18	7	unknown	27	25	25	static	none
SRR6782225	SRR6782225	Zare2018	AMPLICON	V3-V4	NA	PRJNA435961	SAMN08606596	NA	F2-C-18-25	F1-18	cold	exposure	cold	2d after F1 laying eggs	end	fly food with feces	male	potato mash_yeast_agar medium	NA	ectothermic	NA	Drosophila melanogaster	innate	NA	NA	NA	NA	internal	feces	insecta	Arthropoda	3 months	month	lab_strain	NA	lab_strain	NA	terrestrial	NA	none	NA	18	7	unknown	27	25	25	static	none
SRR6782219	SRR6782219	Zare2018	AMPLICON	V3-V4	NA	PRJNA435961	SAMN08606602	NA	F2-A-18-18	F1-18	cold	exposure	cold	2d after F1 laying eggs	end	fly food with feces	male	potato mash_yeast_agar medium	NA	ectothermic	NA	Drosophila melanogaster	innate	NA	NA	NA	NA	internal	feces	insecta	Arthropoda	3 months	month	lab_strain	NA	lab_strain	NA	terrestrial	NA	none	NA	18	7	unknown	27	25	25	static	none
SRR8084213	SRR8084213	Ahmed2019	AMPLICON	V5-V6	784F_1061R	PRJNA497709	SAMN10265307	H2_25_r1.1	NA	H2_25_r1.1	control	control	none	2y	end	polyps	NA	Artemia brine shrimp	H2	ectothermic	NA	Aiptasia	innate	19	-155	NA	tropical	internal	tissue	corals	corals	a couple of years	year	lab_with_known_source	NA	years	NA	aquatic	sea	host-symbiont combination	NA	25	0	25	25	25	25	static	none
SRR8084212	SRR8084212	Ahmed2019	AMPLICON	V5-V6	784F_1061R	PRJNA497709	SAMN10265308	H2_25_r1.2	NA	H2_25_r1.2	control	control	none	2y	end	polyps	NA	Artemia brine shrimp	H2	ectothermic	NA	Aiptasia	innate	19	-155	NA	tropical	internal	tissue	corals	corals	a couple of years	year	lab_with_known_source	NA	years	NA	aquatic	sea	host-symbiont combination	NA	25	0	25	25	25	25	static	none
SRR8084211	SRR8084211	Ahmed2019	AMPLICON	V5-V6	784F_1061R	PRJNA497709	SAMN10265309	H2_25_r1.3	NA	H2_25_r1.3	control	control	none	2y	end	polyps	NA	Artemia brine shrimp	H2	ectothermic	NA	Aiptasia	innate	19	-155	NA	tropical	internal	tissue	corals	corals	a couple of years	year	lab_with_known_source	NA	years	NA	aquatic	sea	host-symbiont combination	NA	25	0	25	25	25	25	static	none
SRR8084210	SRR8084210	Ahmed2019	AMPLICON	V5-V6	784F_1061R	PRJNA497709	SAMN10265310	H2_25_r2.1	NA	H2_25_r2.1	control	control	none	2y	end	polyps	NA	Artemia brine shrimp	H2	ectothermic	NA	Aiptasia	innate	19	-155	NA	tropical	internal	tissue	corals	corals	a couple of years	year	lab_with_known_source	NA	years	NA	aquatic	sea	host-symbiont combination	NA	25	0	25	25	25	25	static	none
SRR8084209	SRR8084209	Ahmed2019	AMPLICON	V5-V6	784F_1061R	PRJNA497709	SAMN10265311	H2_25_r2.2	NA	H2_25_r2.2	control	control	none	2y	end	polyps	NA	Artemia brine shrimp	H2	ectothermic	NA	Aiptasia	innate	19	-155	NA	tropical	internal	tissue	corals	corals	a couple of years	year	lab_with_known_source	NA	years	NA	aquatic	sea	host-symbiont combination	NA	25	0	25	25	25	25	static	none
SRR8084208	SRR8084208	Ahmed2019	AMPLICON	V5-V6	784F_1061R	PRJNA497709	SAMN10265312	H2_25_r2.3	NA	H2_25_r2.3	control	control	none	2y	end	polyps	NA	Artemia brine shrimp	H2	ectothermic	NA	Aiptasia	innate	19	-155	NA	tropical	internal	tissue	corals	corals	a couple of years	year	lab_with_known_source	NA	years	NA	aquatic	sea	host-symbiont combination	NA	25	0	25	25	25	25	static	none
SRR8084225	SRR8084225	Ahmed2019	AMPLICON	V5-V6	784F_1061R	PRJNA497709	SAMN10265295	CC7_25_r1.1	NA	CC7_25_r1.1	control	control	none	2y	end	polyps	NA	Artemia brine shrimp	CC7	ectothermic	NA	Aiptasia	innate	35	-79	NA	subtropical	internal	tissue	corals	corals	a couple of years	year	lab_with_known_source	NA	years	NA	aquatic	sea	host-symbiont combination	NA	25	0	25	25	25	25	static	none
SRR8084224	SRR8084224	Ahmed2019	AMPLICON	V5-V6	784F_1061R	PRJNA497709	SAMN10265296	CC7_25_r1.2	NA	CC7_25_r1.2	control	control	none	2y	end	polyps	NA	Artemia brine shrimp	CC7	ectothermic	NA	Aiptasia	innate	35	-79	NA	subtropical	internal	tissue	corals	corals	a couple of years	year	lab_with_known_source	NA	years	NA	aquatic	sea	host-symbiont combination	NA	25	0	25	25	25	25	static	none
SRR8084227	SRR8084227	Ahmed2019	AMPLICON	V5-V6	784F_1061R	PRJNA497709	SAMN10265297	CC7_25_r1.3	NA	CC7_25_r1.3	control	control	none	2y	end	polyps	NA	Artemia brine shrimp	CC7	ectothermic	NA	Aiptasia	innate	35	-79	NA	subtropical	internal	tissue	corals	corals	a couple of years	year	lab_with_known_source	NA	years	NA	aquatic	sea	host-symbiont combination	NA	25	0	25	25	25	25	static	none
SRR8084226	SRR8084226	Ahmed2019	AMPLICON	V5-V6	784F_1061R	PRJNA497709	SAMN10265298	CC7_25_r2.1	NA	CC7_25_r2.1	control	control	none	2y	end	polyps	NA	Artemia brine shrimp	CC7	ectothermic	NA	Aiptasia	innate	35	-79	NA	subtropical	internal	tissue	corals	corals	a couple of years	year	lab_with_known_source	NA	years	NA	aquatic	sea	host-symbiont combination	NA	25	0	25	25	25	25	static	none
SRR8084221	SRR8084221	Ahmed2019	AMPLICON	V5-V6	784F_1061R	PRJNA497709	SAMN10265299	CC7_25_r2.2	NA	CC7_25_r2.2	control	control	none	2y	end	polyps	NA	Artemia brine shrimp	CC7	ectothermic	NA	Aiptasia	innate	35	-79	NA	subtropical	internal	tissue	corals	corals	a couple of years	year	lab_with_known_source	NA	years	NA	aquatic	sea	host-symbiont combination	NA	25	0	25	25	25	25	static	none
SRR8084220	SRR8084220	Ahmed2019	AMPLICON	V5-V6	784F_1061R	PRJNA497709	SAMN10265300	CC7_25_r2.3	NA	CC7_25_r2.3	control	control	none	2y	end	polyps	NA	Artemia brine shrimp	CC7	ectothermic	NA	Aiptasia	innate	35	-79	NA	subtropical	internal	tissue	corals	corals	a couple of years	year	lab_with_known_source	NA	years	NA	aquatic	sea	host-symbiont combination	NA	25	0	25	25	25	25	static	none
SRR8084240	SRR8084240	Ahmed2019	AMPLICON	V5-V6	784F_1061R	PRJNA497709	SAMN10265319	RS_25_r1.1	NA	RS_25_r1.1	control	control	none	2y	end	polyps	NA	Artemia brine shrimp	RS	ectothermic	NA	Aiptasia	innate	20.0828	40.1331	NA	tropical	internal	tissue	corals	corals	a couple of years	year	lab_with_known_source	NA	years	NA	aquatic	sea	host-symbiont combination	NA	25	0	25	25	25	25	static	none
SRR8084241	SRR8084241	Ahmed2019	AMPLICON	V5-V6	784F_1061R	PRJNA497709	SAMN10265320	RS_25_r1.2	NA	RS_25_r1.2	control	control	none	2y	end	polyps	NA	Artemia brine shrimp	RS	ectothermic	NA	Aiptasia	innate	20.0828	40.1331	NA	tropical	internal	tissue	corals	corals	a couple of years	year	lab_with_known_source	NA	years	NA	aquatic	sea	host-symbiont combination	NA	25	0	25	25	25	25	static	none
SRR8084238	SRR8084238	Ahmed2019	AMPLICON	V5-V6	784F_1061R	PRJNA497709	SAMN10265321	RS_25_r1.3	NA	RS_25_r1.3	control	control	none	2y	end	polyps	NA	Artemia brine shrimp	RS	ectothermic	NA	Aiptasia	innate	20.0828	40.1331	NA	tropical	internal	tissue	corals	corals	a couple of years	year	lab_with_known_source	NA	years	NA	aquatic	sea	host-symbiont combination	NA	25	0	25	25	25	25	static	none
SRR8084239	SRR8084239	Ahmed2019	AMPLICON	V5-V6	784F_1061R	PRJNA497709	SAMN10265322	RS_25_r2.1	NA	RS_25_r2.1	control	control	none	2y	end	polyps	NA	Artemia brine shrimp	RS	ectothermic	NA	Aiptasia	innate	20.0828	40.1331	NA	tropical	internal	tissue	corals	corals	a couple of years	year	lab_with_known_source	NA	years	NA	aquatic	sea	host-symbiont combination	NA	25	0	25	25	25	25	static	none
SRR8084236	SRR8084236	Ahmed2019	AMPLICON	V5-V6	784F_1061R	PRJNA497709	SAMN10265323	RS_25_r2.2	NA	RS_25_r2.2	control	control	none	2y	end	polyps	NA	Artemia brine shrimp	RS	ectothermic	NA	Aiptasia	innate	20.0828	40.1331	NA	tropical	internal	tissue	corals	corals	a couple of years	year	lab_with_known_source	NA	years	NA	aquatic	sea	host-symbiont combination	NA	25	0	25	25	25	25	static	none
SRR8084237	SRR8084237	Ahmed2019	AMPLICON	V5-V6	784F_1061R	PRJNA497709	SAMN10265324	RS_25_r2.3	NA	RS_25_r2.3	control	control	none	2y	end	polyps	NA	Artemia brine shrimp	RS	ectothermic	NA	Aiptasia	innate	20.0828	40.1331	NA	tropical	internal	tissue	corals	corals	a couple of years	year	lab_with_known_source	NA	years	NA	aquatic	sea	host-symbiont combination	NA	25	0	25	25	25	25	static	none
SRR8084203	SRR8084203	Ahmed2019	AMPLICON	V5-V6	784F_1061R	PRJNA497709	SAMN10265331	SSB01_25_r1.1	NA	SSB01_25_r1.1	control	control	none	2y	end	polyps	NA	Artemia brine shrimp	SSB01	ectothermic	NA	Aiptasia	innate	NA	NA	NA	NA	internal	tissue	corals	corals	a couple of years	year	lab_strain	NA	years	SSB01symbiont_to_CC7	aquatic	sea	host-symbiont combination	NA	25	0	25	25	25	25	static	none
SRR8084202	SRR8084202	Ahmed2019	AMPLICON	V5-V6	784F_1061R	PRJNA497709	SAMN10265332	SSB01_25_r1.2	NA	SSB01_25_r1.2	control	control	none	2y	end	polyps	NA	Artemia brine shrimp	SSB01	ectothermic	NA	Aiptasia	innate	NA	NA	NA	NA	internal	tissue	corals	corals	a couple of years	year	lab_strain	NA	years	SSB01symbiont_to_CC7	aquatic	sea	host-symbiont combination	NA	25	0	25	25	25	25	static	none
SRR8084199	SRR8084199	Ahmed2019	AMPLICON	V5-V6	784F_1061R	PRJNA497709	SAMN10265333	SSB01_25_r1.3	NA	SSB01_25_r1.3	control	control	none	2y	end	polyps	NA	Artemia brine shrimp	SSB01	ectothermic	NA	Aiptasia	innate	NA	NA	NA	NA	internal	tissue	corals	corals	a couple of years	year	lab_strain	NA	years	SSB01symbiont_to_CC7	aquatic	sea	host-symbiont combination	NA	25	0	25	25	25	25	static	none
SRR8084198	SRR8084198	Ahmed2019	AMPLICON	V5-V6	784F_1061R	PRJNA497709	SAMN10265334	SSB01_25_r2.1	NA	SSB01_25_r2.1	control	control	none	2y	end	polyps	NA	Artemia brine shrimp	SSB01	ectothermic	NA	Aiptasia	innate	NA	NA	NA	NA	internal	tissue	corals	corals	a couple of years	year	lab_strain	NA	years	SSB01symbiont_to_CC7	aquatic	sea	host-symbiont combination	NA	25	0	25	25	25	25	static	none
SRR8084234	SRR8084234	Ahmed2019	AMPLICON	V5-V6	784F_1061R	PRJNA497709	SAMN10265335	SSB01_25_r2.2	NA	SSB01_25_r2.2	control	control	none	2y	end	polyps	NA	Artemia brine shrimp	SSB01	ectothermic	NA	Aiptasia	innate	NA	NA	NA	NA	internal	tissue	corals	corals	a couple of years	year	lab_strain	NA	years	SSB01symbiont_to_CC7	aquatic	sea	host-symbiont combination	NA	25	0	25	25	25	25	static	none
SRR8084235	SRR8084235	Ahmed2019	AMPLICON	V5-V6	784F_1061R	PRJNA497709	SAMN10265336	SSB01_25_r2.3	NA	SSB01_25_r2.3	control	control	none	2y	end	polyps	NA	Artemia brine shrimp	SSB01	ectothermic	NA	Aiptasia	innate	NA	NA	NA	NA	internal	tissue	corals	corals	a couple of years	year	lab_strain	NA	years	SSB01symbiont_to_CC7	aquatic	sea	host-symbiont combination	NA	25	0	25	25	25	25	static	none
SRR6933099	SRR6933099	Aydogan2018	AMPLICON	V5-V6	799F-1115R	PRJNA400850	SAMN07562294	WC-4G	NA	WC-4G	control	control	none	6.5y	end	leaves	NA	NA	NA	plant	NA	Galium album	innate	50.5267	8.695	172	temperate	whole_body	leaves	eudicots	plant	Perennial	year	collected	NA	days	NA	terrestrial	NA	none	NA	ambient	0	unknown	NA	natural(mean winter1.4+-5.1, mean summer 17.6+-5.2)	NA	static	none
SRR6933100	SRR6933100	Aydogan2018	AMPLICON	V5-V6	799F-1115R	PRJNA400850	SAMN07562293	WC-3G	NA	WC-3G	control	control	none	6.5y	end	leaves	NA	NA	NA	plant	NA	Galium album	innate	50.5267	8.695	172	temperate	whole_body	leaves	eudicots	plant	Perennial	year	collected	NA	days	NA	terrestrial	NA	none	NA	ambient	0	unknown	NA	natural(mean winter1.4+-5.1, mean summer 17.6+-5.2)	NA	static	none
SRR6933101	SRR6933101	Aydogan2018	AMPLICON	V5-V6	799F-1115R	PRJNA400850	SAMN07562292	WC-2G	NA	WC-2G	control	control	none	6.5y	end	leaves	NA	NA	NA	plant	NA	Galium album	innate	50.5267	8.695	172	temperate	whole_body	leaves	eudicots	plant	Perennial	year	collected	NA	days	NA	terrestrial	NA	none	NA	ambient	0	unknown	NA	natural(mean winter1.4+-5.1, mean summer 17.6+-5.2)	NA	static	none
SRR6933102	SRR6933102	Aydogan2018	AMPLICON	V5-V6	799F-1115R	PRJNA400850	SAMN07562291	WC-1G	NA	WC-1G	control	control	none	6.5y	end	leaves	NA	NA	NA	plant	NA	Galium album	innate	50.5267	8.695	172	temperate	whole_body	leaves	eudicots	plant	Perennial	year	collected	NA	days	NA	terrestrial	NA	none	NA	ambient	0	unknown	NA	natural(mean winter1.4+-5.1, mean summer 17.6+-5.2)	NA	static	none
SRR8643518	SRR8643518	Beirinckx2020	AMPLICON	V4	515F_806R	PRJNA524079	SAMN10995846	Endosphere_Control_ExpIV_1	IV	Endosphere_Control_ExpIV_1	control	control	none	5weeks	end	root endosphere	NA	NA	IV	plant	~3weeks growth	Zea mays	innate	NA	NA	NA	NA	internal	root endosphere	monocots	plant	90-200d	month	lab_strain	NA	lab_strain	NA	terrestrial	NA	biological replicates	NA	21	0	unknown	21	21	21	static	none
SRR8643516	SRR8643516	Beirinckx2020	AMPLICON	V4	515F_806R	PRJNA524079	SAMN10995855	Endosphere_Control_ExpIV_10	IV	Endosphere_Control_ExpIV_10	control	control	none	5weeks	end	root endosphere	NA	NA	IV	plant	~3weeks growth	Zea mays	innate	NA	NA	NA	NA	internal	root endosphere	monocots	plant	90-200d	month	lab_strain	NA	lab_strain	NA	terrestrial	NA	biological replicates	NA	21	0	unknown	21	21	21	static	none
SRR8643519	SRR8643519	Beirinckx2020	AMPLICON	V4	515F_806R	PRJNA524079	SAMN10995847	Endosphere_Control_ExpIV_2	IV	Endosphere_Control_ExpIV_2	control	control	none	5weeks	end	root endosphere	NA	NA	IV	plant	~3weeks growth	Zea mays	innate	NA	NA	NA	NA	internal	root endosphere	monocots	plant	90-200d	month	lab_strain	NA	lab_strain	NA	terrestrial	NA	biological replicates	NA	21	0	unknown	21	21	21	static	none
SRR8643520	SRR8643520	Beirinckx2020	AMPLICON	V4	515F_806R	PRJNA524079	SAMN10995848	Endosphere_Control_ExpIV_3	IV	Endosphere_Control_ExpIV_3	control	control	none	5weeks	end	root endosphere	NA	NA	IV	plant	~3weeks growth	Zea mays	innate	NA	NA	NA	NA	internal	root endosphere	monocots	plant	90-200d	month	lab_strain	NA	lab_strain	NA	terrestrial	NA	biological replicates	NA	21	0	unknown	21	21	21	static	none
SRR8643521	SRR8643521	Beirinckx2020	AMPLICON	V4	515F_806R	PRJNA524079	SAMN10995849	Endosphere_Control_ExpIV_4	IV	Endosphere_Control_ExpIV_4	control	control	none	5weeks	end	root endosphere	NA	NA	IV	plant	~3weeks growth	Zea mays	innate	NA	NA	NA	NA	internal	root endosphere	monocots	plant	90-200d	month	lab_strain	NA	lab_strain	NA	terrestrial	NA	biological replicates	NA	21	0	unknown	21	21	21	static	none
SRR8643522	SRR8643522	Beirinckx2020	AMPLICON	V4	515F_806R	PRJNA524079	SAMN10995850	Endosphere_Control_ExpIV_5	IV	Endosphere_Control_ExpIV_5	control	control	none	5weeks	end	root endosphere	NA	NA	IV	plant	~3weeks growth	Zea mays	innate	NA	NA	NA	NA	internal	root endosphere	monocots	plant	90-200d	month	lab_strain	NA	lab_strain	NA	terrestrial	NA	biological replicates	NA	21	0	unknown	21	21	21	static	none
SRR8643523	SRR8643523	Beirinckx2020	AMPLICON	V4	515F_806R	PRJNA524079	SAMN10995851	Endosphere_Control_ExpIV_6	IV	Endosphere_Control_ExpIV_6	control	control	none	5weeks	end	root endosphere	NA	NA	IV	plant	~3weeks growth	Zea mays	innate	NA	NA	NA	NA	internal	root endosphere	monocots	plant	90-200d	month	lab_strain	NA	lab_strain	NA	terrestrial	NA	biological replicates	NA	21	0	unknown	21	21	21	static	none
SRR8643524	SRR8643524	Beirinckx2020	AMPLICON	V4	515F_806R	PRJNA524079	SAMN10995852	Endosphere_Control_ExpIV_7	IV	Endosphere_Control_ExpIV_7	control	control	none	5weeks	end	root endosphere	NA	NA	IV	plant	~3weeks growth	Zea mays	innate	NA	NA	NA	NA	internal	root endosphere	monocots	plant	90-200d	month	lab_strain	NA	lab_strain	NA	terrestrial	NA	biological replicates	NA	21	0	unknown	21	21	21	static	none
SRR8643525	SRR8643525	Beirinckx2020	AMPLICON	V4	515F_806R	PRJNA524079	SAMN10995853	Endosphere_Control_ExpIV_8	IV	Endosphere_Control_ExpIV_8	control	control	none	5weeks	end	root endosphere	NA	NA	IV	plant	~3weeks growth	Zea mays	innate	NA	NA	NA	NA	internal	root endosphere	monocots	plant	90-200d	month	lab_strain	NA	lab_strain	NA	terrestrial	NA	biological replicates	NA	21	0	unknown	21	21	21	static	none
SRR8643515	SRR8643515	Beirinckx2020	AMPLICON	V4	515F_806R	PRJNA524079	SAMN10995854	Endosphere_Control_ExpIV_9	IV	Endosphere_Control_ExpIV_9	control	control	none	5weeks	end	root endosphere	NA	NA	IV	plant	~3weeks growth	Zea mays	innate	NA	NA	NA	NA	internal	root endosphere	monocots	plant	90-200d	month	lab_strain	NA	lab_strain	NA	terrestrial	NA	biological replicates	NA	21	0	unknown	21	21	21	static	none
SRR8643542	SRR8643542	Beirinckx2020	AMPLICON	V4	515F_806R	PRJNA524079	SAMN10995886	Endosphere_Control_ExpV_1	V	Endosphere_Control_ExpV_1	control	control	none	1y	end	root endosphere	NA	NA	V	plant	~3weeks growth	Zea mays	innate	NA	NA	NA	NA	internal	root endosphere	monocots	plant	90-200d	month	lab_strain	NA	lab_strain	NA	terrestrial	NA	biological replicates	NA	21	0	unknown	21	21	21	static	none
SRR8643506	SRR8643506	Beirinckx2020	AMPLICON	V4	515F_806R	PRJNA524079	SAMN10995895	Endosphere_Control_ExpV_10	V	Endosphere_Control_ExpV_10	control	control	none	1y	end	root endosphere	NA	NA	V	plant	~3weeks growth	Zea mays	innate	NA	NA	NA	NA	internal	root endosphere	monocots	plant	90-200d	month	lab_strain	NA	lab_strain	NA	terrestrial	NA	biological replicates	NA	21	0	unknown	21	21	21	static	none
SRR8643545	SRR8643545	Beirinckx2020	AMPLICON	V4	515F_806R	PRJNA524079	SAMN10995887	Endosphere_Control_ExpV_2	V	Endosphere_Control_ExpV_2	control	control	none	1y	end	root endosphere	NA	NA	V	plant	~3weeks growth	Zea mays	innate	NA	NA	NA	NA	internal	root endosphere	monocots	plant	90-200d	month	lab_strain	NA	lab_strain	NA	terrestrial	NA	biological replicates	NA	21	0	unknown	21	21	21	static	none
SRR8643540	SRR8643540	Beirinckx2020	AMPLICON	V4	515F_806R	PRJNA524079	SAMN10995888	Endosphere_Control_ExpV_3	V	Endosphere_Control_ExpV_3	control	control	none	1y	end	root endosphere	NA	NA	V	plant	~3weeks growth	Zea mays	innate	NA	NA	NA	NA	internal	root endosphere	monocots	plant	90-200d	month	lab_strain	NA	lab_strain	NA	terrestrial	NA	biological replicates	NA	21	0	unknown	21	21	21	static	none
SRR8643528	SRR8643528	Beirinckx2020	AMPLICON	V4	515F_806R	PRJNA524079	SAMN10995890	Endosphere_Control_ExpV_5	V	Endosphere_Control_ExpV_5	control	control	none	1y	end	root endosphere	NA	NA	V	plant	~3weeks growth	Zea mays	innate	NA	NA	NA	NA	internal	root endosphere	monocots	plant	90-200d	month	lab_strain	NA	lab_strain	NA	terrestrial	NA	biological replicates	NA	21	0	unknown	21	21	21	static	none
SRR8643495	SRR8643495	Beirinckx2020	AMPLICON	V4	515F_806R	PRJNA524079	SAMN10995891	Endosphere_Control_ExpV_6	V	Endosphere_Control_ExpV_6	control	control	none	1y	end	root endosphere	NA	NA	V	plant	~3weeks growth	Zea mays	innate	NA	NA	NA	NA	internal	root endosphere	monocots	plant	90-200d	month	lab_strain	NA	lab_strain	NA	terrestrial	NA	biological replicates	NA	21	0	unknown	21	21	21	static	none
SRR8643539	SRR8643539	Beirinckx2020	AMPLICON	V4	515F_806R	PRJNA524079	SAMN10995892	Endosphere_Control_ExpV_7	V	Endosphere_Control_ExpV_7	control	control	none	1y	end	root endosphere	NA	NA	V	plant	~3weeks growth	Zea mays	innate	NA	NA	NA	NA	internal	root endosphere	monocots	plant	90-200d	month	lab_strain	NA	lab_strain	NA	terrestrial	NA	biological replicates	NA	21	0	unknown	21	21	21	static	none
SRR8643541	SRR8643541	Beirinckx2020	AMPLICON	V4	515F_806R	PRJNA524079	SAMN10995893	Endosphere_Control_ExpV_8	V	Endosphere_Control_ExpV_8	control	control	none	1y	end	root endosphere	NA	NA	V	plant	~3weeks growth	Zea mays	innate	NA	NA	NA	NA	internal	root endosphere	monocots	plant	90-200d	month	lab_strain	NA	lab_strain	NA	terrestrial	NA	biological replicates	NA	21	0	unknown	21	21	21	static	none
SRR8643505	SRR8643505	Beirinckx2020	AMPLICON	V4	515F_806R	PRJNA524079	SAMN10995894	Endosphere_Control_ExpV_9	V	Endosphere_Control_ExpV_9	control	control	none	1y	end	root endosphere	NA	NA	V	plant	~3weeks growth	Zea mays	innate	NA	NA	NA	NA	internal	root endosphere	monocots	plant	90-200d	month	lab_strain	NA	lab_strain	NA	terrestrial	NA	biological replicates	NA	21	0	unknown	21	21	21	static	none
LEZ404	LEZ404	Bestion2017	AMPLICON	V5-V6	785F_unknown	NA	NA	NA	NA	M77	control	control	none	1y	end	cloacal/hindgut	male	NA	NA	ectothermic	A	Zootoca vivipara	adaptive	44.2642	3.7122	817	temperate	internal	cloacal	lizards	reptiles	5-6 years	year	collected	NA	days	NA	terrestrial	NA	host lifestage	NA	present climate	NA	unknown	NA	NA	NA	static	none
LEZ428	LEZ428	Bestion2017	AMPLICON	V5-V6	785F_unknown	NA	NA	NA	NA	M101	control	control	none	1y	end	cloacal/hindgut	male	NA	NA	ectothermic	A	Zootoca vivipara	adaptive	44.2642	3.7122	817	temperate	internal	cloacal	lizards	reptiles	5-6 years	year	collected	NA	days	NA	terrestrial	NA	host lifestage	NA	present climate	NA	unknown	NA	NA	NA	static	none
LEZ429	LEZ429	Bestion2017	AMPLICON	V5-V6	785F_unknown	NA	NA	NA	NA	M102	control	control	none	1y	end	cloacal/hindgut	male	NA	NA	ectothermic	A	Zootoca vivipara	adaptive	44.2642	3.7122	817	temperate	internal	cloacal	lizards	reptiles	5-6 years	year	collected	NA	days	NA	terrestrial	NA	host lifestage	NA	present climate	NA	unknown	NA	NA	NA	static	none
LEZ430	LEZ430	Bestion2017	AMPLICON	V5-V6	785F_unknown	NA	NA	NA	NA	M103	control	control	none	1y	end	cloacal/hindgut	male	NA	NA	ectothermic	A	Zootoca vivipara	adaptive	44.2642	3.7122	817	temperate	internal	cloacal	lizards	reptiles	5-6 years	year	collected	NA	days	NA	terrestrial	NA	host lifestage	NA	present climate	NA	unknown	NA	NA	NA	static	none
LEZ390	LEZ390	Bestion2017	AMPLICON	V5-V6	785F_unknown	NA	NA	NA	NA	M63	control	control	none	1y	end	cloacal/hindgut	female	NA	NA	ectothermic	S	Zootoca vivipara	adaptive	44.2642	3.7122	817	temperate	internal	cloacal	lizards	reptiles	5-6 years	year	collected	NA	days	NA	terrestrial	NA	host lifestage	NA	present climate	NA	unknown	NA	NA	NA	static	none
LEZ420	LEZ420	Bestion2017	AMPLICON	V5-V6	785F_unknown	NA	NA	NA	NA	M93	control	control	none	1y	end	cloacal/hindgut	female	NA	NA	ectothermic	S	Zootoca vivipara	adaptive	44.2642	3.7122	817	temperate	internal	cloacal	lizards	reptiles	5-6 years	year	collected	NA	days	NA	terrestrial	NA	host lifestage	NA	present climate	NA	unknown	NA	NA	NA	static	none
LEZ436	LEZ436	Bestion2017	AMPLICON	V5-V6	785F_unknown	NA	NA	NA	NA	M108	control	control	none	1y	end	cloacal/hindgut	female	NA	NA	ectothermic	S	Zootoca vivipara	adaptive	44.2642	3.7122	817	temperate	internal	cloacal	lizards	reptiles	5-6 years	year	collected	NA	days	NA	terrestrial	NA	host lifestage	NA	present climate	NA	unknown	NA	NA	NA	static	none
LEZ437	LEZ437	Bestion2017	AMPLICON	V5-V6	785F_unknown	NA	NA	NA	NA	M109	control	control	none	1y	end	cloacal/hindgut	female	NA	NA	ectothermic	S	Zootoca vivipara	adaptive	44.2642	3.7122	817	temperate	internal	cloacal	lizards	reptiles	5-6 years	year	collected	NA	days	NA	terrestrial	NA	host lifestage	NA	present climate	NA	unknown	NA	NA	NA	static	none
LEZ389	LEZ389	Bestion2017	AMPLICON	V5-V6	785F_unknown	NA	NA	NA	NA	M61	control	control	none	1y	end	cloacal/hindgut	male	NA	NA	ectothermic	S	Zootoca vivipara	adaptive	44.2642	3.7122	817	temperate	internal	cloacal	lizards	reptiles	5-6 years	year	collected	NA	days	NA	terrestrial	NA	host lifestage	NA	present climate	NA	unknown	NA	NA	NA	static	none
LEZ396	LEZ396	Bestion2017	AMPLICON	V5-V6	785F_unknown	NA	NA	NA	NA	M69	control	control	none	1y	end	cloacal/hindgut	male	NA	NA	ectothermic	S	Zootoca vivipara	adaptive	44.2642	3.7122	817	temperate	internal	cloacal	lizards	reptiles	5-6 years	year	collected	NA	days	NA	terrestrial	NA	host lifestage	NA	present climate	NA	unknown	NA	NA	NA	static	none
LEZ397	LEZ397	Bestion2017	AMPLICON	V5-V6	785F_unknown	NA	NA	NA	NA	M70	control	control	none	1y	end	cloacal/hindgut	male	NA	NA	ectothermic	S	Zootoca vivipara	adaptive	44.2642	3.7122	817	temperate	internal	cloacal	lizards	reptiles	5-6 years	year	collected	NA	days	NA	terrestrial	NA	host lifestage	NA	present climate	NA	unknown	NA	NA	NA	static	none
LEZ421	LEZ421	Bestion2017	AMPLICON	V5-V6	785F_unknown	NA	NA	NA	NA	M94	control	control	none	1y	end	cloacal/hindgut	male	NA	NA	ectothermic	S	Zootoca vivipara	adaptive	44.2642	3.7122	817	temperate	internal	cloacal	lizards	reptiles	5-6 years	year	collected	NA	days	NA	terrestrial	NA	host lifestage	NA	present climate	NA	unknown	NA	NA	NA	static	none
LEZ422	LEZ422	Bestion2017	AMPLICON	V5-V6	785F_unknown	NA	NA	NA	NA	M95	control	control	none	1y	end	cloacal/hindgut	male	NA	NA	ectothermic	S	Zootoca vivipara	adaptive	44.2642	3.7122	817	temperate	internal	cloacal	lizards	reptiles	5-6 years	year	collected	NA	days	NA	terrestrial	NA	host lifestage	NA	present climate	NA	unknown	NA	NA	NA	static	none
SRR9714979	SRR9714979	Bo2019	AMPLICON	V3-V4	341F_805R	PRJNA555499	SAMN12321316	232	I	W4	control	control	none	4 weeks	end	cecal contents	male	commercial rabbit pellets	NA	endothermic	5 months	Lasiopodomys brandtii	adaptive	43	115	1187	temperate	internal	gut_content	mammal	mammal	12 months	month	lab_with_known_source	3650	years	NA	terrestrial	NA	none	14	23	0	unknown	23	23	23	static	none
SRR9714983	SRR9714983	Bo2019	AMPLICON	V3-V4	341F_805R	PRJNA555499	SAMN12321311	227	I	W4	control	control	none	4 weeks	end	cecal contents	male	commercial rabbit pellets	NA	endothermic	5 months	Lasiopodomys brandtii	adaptive	43	115	1187	temperate	internal	gut_content	mammal	mammal	12 months	month	lab_with_known_source	3650	years	NA	terrestrial	NA	none	14	23	0	unknown	23	23	23	static	none
SRR9714984	SRR9714984	Bo2019	AMPLICON	V3-V4	341F_805R	PRJNA555499	SAMN12321309	222	I	W4	control	control	none	4 weeks	end	cecal contents	male	commercial rabbit pellets	NA	endothermic	5 months	Lasiopodomys brandtii	adaptive	43	115	1187	temperate	internal	gut_content	mammal	mammal	12 months	month	lab_with_known_source	3650	years	NA	terrestrial	NA	none	14	23	0	unknown	23	23	23	static	none
SRR9714988	SRR9714988	Bo2019	AMPLICON	V3-V4	341F_805R	PRJNA555499	SAMN12321320	236	I	W4	control	control	none	4 weeks	end	cecal contents	male	commercial rabbit pellets	NA	endothermic	5 months	Lasiopodomys brandtii	adaptive	43	115	1187	temperate	internal	gut_content	mammal	mammal	12 months	month	lab_with_known_source	3650	years	NA	terrestrial	NA	none	14	23	0	unknown	23	23	23	static	none
SRR9714989	SRR9714989	Bo2019	AMPLICON	V3-V4	341F_805R	PRJNA555499	SAMN12321319	235	I	W4	control	control	none	4 weeks	end	cecal contents	male	commercial rabbit pellets	NA	endothermic	5 months	Lasiopodomys brandtii	adaptive	43	115	1187	temperate	internal	gut_content	mammal	mammal	12 months	month	lab_with_known_source	3650	years	NA	terrestrial	NA	none	14	23	0	unknown	23	23	23	static	none
SRR9715000	SRR9715000	Bo2019	AMPLICON	V3-V4	341F_805R	PRJNA555499	SAMN12321308	200	I	W4	control	control	none	4 weeks	end	cecal contents	male	commercial rabbit pellets	NA	endothermic	5 months	Lasiopodomys brandtii	adaptive	43	115	1187	temperate	internal	gut_content	mammal	mammal	12 months	month	lab_with_known_source	3650	years	NA	terrestrial	NA	none	14	23	0	unknown	23	23	23	static	none
SRR9714985	SRR9714985	Bo2019	AMPLICON	V3-V4	341F_805R	PRJNA555499	SAMN12321310	224	I	W4	control	control	none	4 weeks	end	cecal contents	male	commercial rabbit pellets	NA	endothermic	5 months	Lasiopodomys brandtii	adaptive	43	115	1187	temperate	internal	gut_content	mammal	mammal	12 months	month	lab_with_known_source	3650	years	NA	terrestrial	NA	none	14	23	0	unknown	23	23	23	static	none
SRR9715006	SRR9715006	Bo2019	AMPLICON	V3-V4	341F_805R	PRJNA555499	SAMN12321306	182	I	W4	control	control	none	4 weeks	end	cecal contents	male	commercial rabbit pellets	NA	endothermic	5 months	Lasiopodomys brandtii	adaptive	43	115	1187	temperate	internal	gut_content	mammal	mammal	12 months	month	lab_with_known_source	3650	years	NA	terrestrial	NA	none	14	23	0	unknown	23	23	23	static	none
SRR9715035	SRR9715035	Bo2019	AMPLICON	V3-V4	341F_805R	PRJNA555506	SAMN12321454	C1	II	C1	control	control	none	4weeks	end	cecal contents	male	control	NA	endothermic	5 months	Lasiopodomys brandtii	adaptive	43	115	1187	temperate	internal	gut_content	mammal	mammal	12 months	month	lab_with_known_source	3650	years	NA	terrestrial	NA	host diet	14	23	0	unknown	23	23	23	static	none
SRR9715016	SRR9715016	Bo2019	AMPLICON	V3-V4	341F_805R	PRJNA555506	SAMN12321453	C3	II	C3	control	control	none	4weeks	end	cecal contents	male	control	NA	endothermic	5 months	Lasiopodomys brandtii	adaptive	43	115	1187	temperate	internal	gut_content	mammal	mammal	12 months	month	lab_with_known_source	3650	years	NA	terrestrial	NA	host diet	14	23	0	unknown	23	23	23	static	none
SRR9715017	SRR9715017	Bo2019	AMPLICON	V3-V4	341F_805R	PRJNA555506	SAMN12321452	C20	II	C20	control	control	none	4weeks	end	cecal contents	male	control	NA	endothermic	5 months	Lasiopodomys brandtii	adaptive	43	115	1187	temperate	internal	gut_content	mammal	mammal	12 months	month	lab_with_known_source	3650	years	NA	terrestrial	NA	host diet	14	23	0	unknown	23	23	23	static	none
SRR9715034	SRR9715034	Bo2019	AMPLICON	V3-V4	341F_805R	PRJNA555506	SAMN12321455	C9	II	C9	control	control	none	4weeks	end	cecal contents	male	control	NA	endothermic	5 months	Lasiopodomys brandtii	adaptive	43	115	1187	temperate	internal	gut_content	mammal	mammal	12 months	month	lab_with_known_source	3650	years	NA	terrestrial	NA	host diet	14	23	0	unknown	23	23	23	static	none
SRR9715021	SRR9715021	Bo2019	AMPLICON	V3-V4	341F_805R	PRJNA555506	SAMN12321450	C15	II	C15	control	control	none	4weeks	end	cecal contents	male	control	NA	endothermic	5 months	Lasiopodomys brandtii	adaptive	43	115	1187	temperate	internal	gut_content	mammal	mammal	12 months	month	lab_with_known_source	3650	years	NA	terrestrial	NA	host diet	14	23	0	unknown	23	23	23	static	none
SRR9715020	SRR9715020	Bo2019	AMPLICON	V3-V4	341F_805R	PRJNA555506	SAMN12321451	C31	II	C31	control	control	none	4weeks	end	cecal contents	male	control	NA	endothermic	5 months	Lasiopodomys brandtii	adaptive	43	115	1187	temperate	internal	gut_content	mammal	mammal	12 months	month	lab_with_known_source	3650	years	NA	terrestrial	NA	host diet	14	23	0	unknown	23	23	23	static	none
postGAC1b	postGAC1b	Bricker2020	AMPLICON	V3-V4	341F_785R	NA	NA	GAC1	C1	NA	control	control	none	Post	end	whole body	female	S. obliquus	GA	ectothermic	juvenile	Daphnia magna	innate	48.2067	11.7097	495	temperate	whole_body	body	crustaceans	Arthropoda	5-6 months	month	lab_with_known_source	3000	years	NA	aquatic	freshwater	host genotype	>=14	18	0	18-22	18	18	18	static	none
postGAC2b	postGAC2b	Bricker2020	AMPLICON	V3-V4	341F_785R	NA	NA	GAC2	C2	NA	control	control	none	Post	end	whole body	female	S. obliquus	GA	ectothermic	juvenile	Daphnia magna	innate	48.2067	11.7097	495	temperate	whole_body	body	crustaceans	Arthropoda	5-6 months	month	lab_with_known_source	3000	years	NA	aquatic	freshwater	host genotype	>=14	18	0	18-22	18	18	18	static	none
postGBC1b	postGBC1b	Bricker2020	AMPLICON	V3-V4	341F_785R	NA	NA	GBC1	C1	NA	control	control	none	Post	end	whole body	female	S. obliquus	GB	ectothermic	juvenile	Daphnia magna	innate	48.2067	11.7097	495	temperate	whole_body	body	crustaceans	Arthropoda	5-6 months	month	lab_with_known_source	3000	years	NA	aquatic	freshwater	host genotype	>=14	18	0	18-22	18	18	18	static	none
postGBC2b	postGBC2b	Bricker2020	AMPLICON	V3-V4	341F_785R	NA	NA	GBC2	C2	NA	control	control	none	Post	end	whole body	female	S. obliquus	GB	ectothermic	juvenile	Daphnia magna	innate	48.2067	11.7097	495	temperate	whole_body	body	crustaceans	Arthropoda	5-6 months	month	lab_with_known_source	3000	years	NA	aquatic	freshwater	host genotype	>=14	18	0	18-22	18	18	18	static	none
postGCC1b	postGCC1b	Bricker2020	AMPLICON	V3-V4	341F_785R	NA	NA	GCC1	C1	NA	control	control	none	Post	end	whole body	female	S. obliquus	GC	ectothermic	juvenile	Daphnia magna	innate	48.2067	11.7097	495	temperate	whole_body	body	crustaceans	Arthropoda	5-6 months	month	lab_with_known_source	3000	years	NA	aquatic	freshwater	host genotype	>=14	18	0	18-22	18	18	18	static	none
postGCC2b	postGCC2b	Bricker2020	AMPLICON	V3-V4	341F_785R	NA	NA	GCC2	C2	NA	control	control	none	Post	end	whole body	female	S. obliquus	GC	ectothermic	juvenile	Daphnia magna	innate	48.2067	11.7097	495	temperate	whole_body	body	crustaceans	Arthropoda	5-6 months	month	lab_with_known_source	3000	years	NA	aquatic	freshwater	host genotype	>=14	18	0	18-22	18	18	18	static	none
postFAC1b	postFAC1b	Bricker2020	AMPLICON	V3-V4	341F_785R	NA	NA	FAC1	C1	NA	control	control	none	Post	end	whole body	female	S. obliquus	FA	ectothermic	juvenile	Daphnia magna	innate	59.825	23.2333	0	temperate	whole_body	body	crustaceans	Arthropoda	5-6 months	month	lab_with_known_source	3000	years	NA	aquatic	freshwater	host genotype	>=14	18	0	18-22	18	18	18	static	none
postFAC2b	postFAC2b	Bricker2020	AMPLICON	V3-V4	341F_785R	NA	NA	FAC2	C2	NA	control	control	none	Post	end	whole body	female	S. obliquus	FA	ectothermic	juvenile	Daphnia magna	innate	59.825	23.2333	0	temperate	whole_body	body	crustaceans	Arthropoda	5-6 months	month	lab_with_known_source	3000	years	NA	aquatic	freshwater	host genotype	>=14	18	0	18-22	18	18	18	static	none
postFBC1b	postFBC1b	Bricker2020	AMPLICON	V3-V4	341F_785R	NA	NA	FBC1	C1	NA	control	control	none	Post	end	whole body	female	S. obliquus	FB	ectothermic	juvenile	Daphnia magna	innate	59.825	23.2333	0	temperate	whole_body	body	crustaceans	Arthropoda	5-6 months	month	lab_with_known_source	3000	years	NA	aquatic	freshwater	host genotype	>=14	18	0	18-22	18	18	18	static	none
postFBC2b	postFBC2b	Bricker2020	AMPLICON	V3-V4	341F_785R	NA	NA	FBC2	C2	NA	control	control	none	Post	end	whole body	female	S. obliquus	FB	ectothermic	juvenile	Daphnia magna	innate	59.825	23.2333	0	temperate	whole_body	body	crustaceans	Arthropoda	5-6 months	month	lab_with_known_source	3000	years	NA	aquatic	freshwater	host genotype	>=14	18	0	18-22	18	18	18	static	none
postFCC1b	postFCC1b	Bricker2020	AMPLICON	V3-V4	341F_785R	NA	NA	FCC1	C1	NA	control	control	none	Post	end	whole body	female	S. obliquus	FC	ectothermic	juvenile	Daphnia magna	innate	59.825	23.2333	0	temperate	whole_body	body	crustaceans	Arthropoda	5-6 months	month	lab_with_known_source	3000	years	NA	aquatic	freshwater	host genotype	>=14	18	0	18-22	18	18	18	static	none
postFCC2b	postFCC2b	Bricker2020	AMPLICON	V3-V4	341F_785R	NA	NA	FCC2	C2	NA	control	control	none	Post	end	whole body	female	S. obliquus	FC	ectothermic	juvenile	Daphnia magna	innate	59.825	23.2333	0	temperate	whole_body	body	crustaceans	Arthropoda	5-6 months	month	lab_with_known_source	3000	years	NA	aquatic	freshwater	host genotype	>=14	18	0	18-22	18	18	18	static	none
postIAC1b	postIAC1b	Bricker2020	AMPLICON	V3-V4	341F_785R	NA	NA	IAC1	C1	NA	control	control	none	Post	end	whole body	female	S. obliquus	IA	ectothermic	juvenile	Daphnia magna	innate	31.7144	35.0508	539	subtropical	whole_body	body	crustaceans	Arthropoda	5-6 months	month	lab_with_known_source	3000	years	NA	aquatic	freshwater	host genotype	>=14	18	0	18-22	18	18	18	static	none
postIAC2b	postIAC2b	Bricker2020	AMPLICON	V3-V4	341F_785R	NA	NA	IAC2	C2	NA	control	control	none	Post	end	whole body	female	S. obliquus	IA	ectothermic	juvenile	Daphnia magna	innate	31.7144	35.0508	539	subtropical	whole_body	body	crustaceans	Arthropoda	5-6 months	month	lab_with_known_source	3000	years	NA	aquatic	freshwater	host genotype	>=14	18	0	18-22	18	18	18	static	none
postIBC1b	postIBC1b	Bricker2020	AMPLICON	V3-V4	341F_785R	NA	NA	IBC1	C1	NA	control	control	none	Post	end	whole body	female	S. obliquus	IB	ectothermic	juvenile	Daphnia magna	innate	31.7144	35.0508	539	subtropical	whole_body	body	crustaceans	Arthropoda	5-6 months	month	lab_with_known_source	3000	years	NA	aquatic	freshwater	host genotype	>=14	18	0	18-22	18	18	18	static	none
postIBC2b	postIBC2b	Bricker2020	AMPLICON	V3-V4	341F_785R	NA	NA	IBC2	C2	NA	control	control	none	Post	end	whole body	female	S. obliquus	IB	ectothermic	juvenile	Daphnia magna	innate	31.7144	35.0508	539	subtropical	whole_body	body	crustaceans	Arthropoda	5-6 months	month	lab_with_known_source	3000	years	NA	aquatic	freshwater	host genotype	>=14	18	0	18-22	18	18	18	static	none
postICC1b	postICC1b	Bricker2020	AMPLICON	V3-V4	341F_785R	NA	NA	ICC1	C1	NA	control	control	none	Post	end	whole body	female	S. obliquus	IC	ectothermic	juvenile	Daphnia magna	innate	31.7144	35.0508	539	subtropical	whole_body	body	crustaceans	Arthropoda	5-6 months	month	lab_with_known_source	3000	years	NA	aquatic	freshwater	host genotype	>=14	18	0	18-22	18	18	18	static	none
postICC2b	postICC2b	Bricker2020	AMPLICON	V3-V4	341F_785R	NA	NA	ICC2	C2	NA	control	control	none	Post	end	whole body	female	S. obliquus	IC	ectothermic	juvenile	Daphnia magna	innate	31.7144	35.0508	539	subtropical	whole_body	body	crustaceans	Arthropoda	5-6 months	month	lab_with_known_source	3000	years	NA	aquatic	freshwater	host genotype	>=14	18	0	18-22	18	18	18	static	none
SRR10132469	SRR10132469	Camp2020	AMPLICON	V1-V3	27F_519R	PRJNA565838	SAMN12769972	DV-73	NA	B1-C1-TE	control	control	none	10d	end	culture	NA	NA	B1	algae	NA	Symbiodiniaceae	innate	22.6333	120.267	NA	tropical	external	culture	dinoflagellates	dinoflagellates	1-3 months	month	lab_with_known_source	NA	years	NA	aquatic	sea	host genotype	14	26	0	26	26	26	26	ramping	0.0833
SRR10132468	SRR10132468	Camp2020	AMPLICON	V1-V3	27F_519R	PRJNA565838	SAMN12769973	DV-74	NA	B1-C2-TE	control	control	none	10d	end	culture	NA	NA	B1	algae	NA	Symbiodiniaceae	innate	22.6333	120.267	NA	tropical	external	culture	dinoflagellates	dinoflagellates	1-3 months	month	lab_with_known_source	NA	years	NA	aquatic	sea	host genotype	14	26	0	26	26	26	26	ramping	0.0833
SRR10132467	SRR10132467	Camp2020	AMPLICON	V1-V3	27F_519R	PRJNA565838	SAMN12769974	DV-75	NA	B1-C3-TE	control	control	none	10d	end	culture	NA	NA	B1	algae	NA	Symbiodiniaceae	innate	22.6333	120.267	NA	tropical	external	culture	dinoflagellates	dinoflagellates	1-3 months	month	lab_with_known_source	NA	years	NA	aquatic	sea	host genotype	14	26	0	26	26	26	26	ramping	0.0833
SRR10132466	SRR10132466	Camp2020	AMPLICON	V1-V3	27F_519R	PRJNA565838	SAMN12769975	DV-76	NA	B1-C4-TE	control	control	none	10d	end	culture	NA	NA	B1	algae	NA	Symbiodiniaceae	innate	22.6333	120.267	NA	tropical	external	culture	dinoflagellates	dinoflagellates	1-3 months	month	lab_with_known_source	NA	years	NA	aquatic	sea	host genotype	14	26	0	26	26	26	26	ramping	0.0833
SRR10132474	SRR10132474	Camp2020	AMPLICON	V1-V3	27F_519R	PRJNA565838	SAMN12769968	DV-69	NA	C123-C1-TE	control	control	none	10d	end	culture	NA	NA	C123	algae	NA	Symbiodiniaceae	innate	-19.1359	146.842	NA	tropical	external	culture	dinoflagellates	dinoflagellates	1-3 months	month	lab_with_known_source	NA	years	NA	aquatic	sea	host genotype	14	26	0	26	26	26	26	ramping	0.0833
SRR10132473	SRR10132473	Camp2020	AMPLICON	V1-V3	27F_519R	PRJNA565838	SAMN12769969	DV-70	NA	C123-C2-TE	control	control	none	10d	end	culture	NA	NA	C123	algae	NA	Symbiodiniaceae	innate	-19.1359	146.842	NA	tropical	external	culture	dinoflagellates	dinoflagellates	1-3 months	month	lab_with_known_source	NA	years	NA	aquatic	sea	host genotype	14	26	0	26	26	26	26	ramping	0.0833
SRR10132471	SRR10132471	Camp2020	AMPLICON	V1-V3	27F_519R	PRJNA565838	SAMN12769970	DV-71	NA	C123-C3-TE	control	control	none	10d	end	culture	NA	NA	C123	algae	NA	Symbiodiniaceae	innate	-19.1359	146.842	NA	tropical	external	culture	dinoflagellates	dinoflagellates	1-3 months	month	lab_with_known_source	NA	years	NA	aquatic	sea	host genotype	14	26	0	26	26	26	26	ramping	0.0833
SRR10132470	SRR10132470	Camp2020	AMPLICON	V1-V3	27F_519R	PRJNA565838	SAMN12769971	DV-72	NA	C123-C4-TE	control	control	none	10d	end	culture	NA	NA	C123	algae	NA	Symbiodiniaceae	innate	-19.1359	146.842	NA	tropical	external	culture	dinoflagellates	dinoflagellates	1-3 months	month	lab_with_known_source	NA	years	NA	aquatic	sea	host genotype	14	26	0	26	26	26	26	ramping	0.0833
SRR10132465	SRR10132465	Camp2020	AMPLICON	V1-V3	27F_519R	PRJNA565838	SAMN12769976	DV-77	NA	C124-C1-TE	control	control	none	10d	end	culture	NA	NA	C124	algae	NA	Symbiodiniaceae	innate	-19.1359	146.842	NA	tropical	external	culture	dinoflagellates	dinoflagellates	1-3 months	month	lab_with_known_source	NA	years	NA	aquatic	sea	host genotype	14	26	0	26	26	26	26	ramping	0.0833
SRR10132464	SRR10132464	Camp2020	AMPLICON	V1-V3	27F_519R	PRJNA565838	SAMN12769977	DV-78	NA	C124-C2-TE	control	control	none	10d	end	culture	NA	NA	C124	algae	NA	Symbiodiniaceae	innate	-19.1359	146.842	NA	tropical	external	culture	dinoflagellates	dinoflagellates	1-3 months	month	lab_with_known_source	NA	years	NA	aquatic	sea	host genotype	14	26	0	26	26	26	26	ramping	0.0833
SRR10132463	SRR10132463	Camp2020	AMPLICON	V1-V3	27F_519R	PRJNA565838	SAMN12769978	DV-79	NA	C124-C3-TE	control	control	none	10d	end	culture	NA	NA	C124	algae	NA	Symbiodiniaceae	innate	-19.1359	146.842	NA	tropical	external	culture	dinoflagellates	dinoflagellates	1-3 months	month	lab_with_known_source	NA	years	NA	aquatic	sea	host genotype	14	26	0	26	26	26	26	ramping	0.0833
SRR10132462	SRR10132462	Camp2020	AMPLICON	V1-V3	27F_519R	PRJNA565838	SAMN12769979	DV-80	NA	C124-C4-TE	control	control	none	10d	end	culture	NA	NA	C124	algae	NA	Symbiodiniaceae	innate	-19.1359	146.842	NA	tropical	external	culture	dinoflagellates	dinoflagellates	1-3 months	month	lab_with_known_source	NA	years	NA	aquatic	sea	host genotype	14	26	0	26	26	26	26	ramping	0.0833
SRR10132478	SRR10132478	Camp2020	AMPLICON	V1-V3	27F_519R	PRJNA565838	SAMN12769964	DV-65	NA	D1a-C1-TE	control	control	none	10d	end	culture	NA	NA	D1a	algae	NA	Symbiodiniaceae	innate	-19.1359	146.842	NA	tropical	external	culture	dinoflagellates	dinoflagellates	1-3 months	month	lab_with_known_source	NA	years	NA	aquatic	sea	host genotype	14	26	0	26	26	26	26	ramping	0.0833
SRR10132477	SRR10132477	Camp2020	AMPLICON	V1-V3	27F_519R	PRJNA565838	SAMN12769965	DV-66	NA	D1a-C2-TE	control	control	none	10d	end	culture	NA	NA	D1a	algae	NA	Symbiodiniaceae	innate	-19.1359	146.842	NA	tropical	external	culture	dinoflagellates	dinoflagellates	1-3 months	month	lab_with_known_source	NA	years	NA	aquatic	sea	host genotype	14	26	0	26	26	26	26	ramping	0.0833
SRR10132476	SRR10132476	Camp2020	AMPLICON	V1-V3	27F_519R	PRJNA565838	SAMN12769966	DV-67	NA	D1a-C3-TE	control	control	none	10d	end	culture	NA	NA	D1a	algae	NA	Symbiodiniaceae	innate	-19.1359	146.842	NA	tropical	external	culture	dinoflagellates	dinoflagellates	1-3 months	month	lab_with_known_source	NA	years	NA	aquatic	sea	host genotype	14	26	0	26	26	26	26	ramping	0.0833
SRR10132475	SRR10132475	Camp2020	AMPLICON	V1-V3	27F_519R	PRJNA565838	SAMN12769967	DV-68	NA	D1a-C4-TE	control	control	none	10d	end	culture	NA	NA	D1a	algae	NA	Symbiodiniaceae	innate	-19.1359	146.842	NA	tropical	external	culture	dinoflagellates	dinoflagellates	1-3 months	month	lab_with_known_source	NA	years	NA	aquatic	sea	host genotype	14	26	0	26	26	26	26	ramping	0.0833
NSF14-NOVI-PM3	NSF14-NOVI-PM3	Carter2021	AMPLICON	V4	515F_806R	NA	Catoosa	NSF14-NOVI-PM3	3	NOVI	control	control	none	0	end	skin	NA	fruit flies/Drosophila melanogaster	NA	ectothermic	juvenile/eft	Notophthalmus viridescens	adaptive	35	-84	646	subtropical	external	skin	salamanders	amphibians	12-15 years	year	collected	NA	days	NA	terrestrial/aquatic	freshwater	photoperiod	NA	14	0	unknown	NA	winter6,spring/autumn14,summer22	14	static	none
NSF14-NOVI-PM8	NSF14-NOVI-PM8	Carter2021	AMPLICON	V4	515F_806R	NA	Catoosa	NSF14-NOVI-PM8	8	NOVI	control	control	none	0	end	skin	NA	fruit flies/Drosophila melanogaster	NA	ectothermic	juvenile/eft	Notophthalmus viridescens	adaptive	35	-84	646	subtropical	external	skin	salamanders	amphibians	12-15 years	year	collected	NA	days	NA	terrestrial/aquatic	freshwater	photoperiod	NA	14	0	unknown	NA	winter6,spring/autumn14,summer22	14	static	none
NSF14-NOVI-PM11	NSF14-NOVI-PM11	Carter2021	AMPLICON	V4	515F_806R	NA	Catoosa	NSF14-NOVI-PM11	11	NOVI	control	control	none	0	end	skin	NA	fruit flies/Drosophila melanogaster	NA	ectothermic	juvenile/eft	Notophthalmus viridescens	adaptive	35	-84	646	subtropical	external	skin	salamanders	amphibians	12-15 years	year	collected	NA	days	NA	terrestrial/aquatic	freshwater	photoperiod	NA	14	0	unknown	NA	winter6,spring/autumn14,summer22	14	static	none
NSF14-NOVI-PM16	NSF14-NOVI-PM16	Carter2021	AMPLICON	V4	515F_806R	NA	Catoosa	NSF14-NOVI-PM16	16	NOVI	control	control	none	0	end	skin	NA	fruit flies/Drosophila melanogaster	NA	ectothermic	juvenile/eft	Notophthalmus viridescens	adaptive	35	-84	646	subtropical	external	skin	salamanders	amphibians	12-15 years	year	collected	NA	days	NA	terrestrial/aquatic	freshwater	photoperiod	NA	14	0	unknown	NA	winter6,spring/autumn14,summer22	14	static	none
NSF14-NOVI-PM24	NSF14-NOVI-PM24	Carter2021	AMPLICON	V4	515F_806R	NA	Catoosa	NSF14-NOVI-PM24	24	NOVI	control	control	none	0	end	skin	NA	fruit flies/Drosophila melanogaster	NA	ectothermic	juvenile/eft	Notophthalmus viridescens	adaptive	35	-84	646	subtropical	external	skin	salamanders	amphibians	12-15 years	year	collected	NA	days	NA	terrestrial/aquatic	freshwater	photoperiod	NA	14	0	unknown	NA	winter6,spring/autumn14,summer22	14	static	none
NSF14-NOVI-PM25	NSF14-NOVI-PM25	Carter2021	AMPLICON	V4	515F_806R	NA	Catoosa	NSF14-NOVI-PM25	25	NOVI	control	control	none	0	end	skin	NA	fruit flies/Drosophila melanogaster	NA	ectothermic	juvenile/eft	Notophthalmus viridescens	adaptive	35	-84	646	subtropical	external	skin	salamanders	amphibians	12-15 years	year	collected	NA	days	NA	terrestrial/aquatic	freshwater	photoperiod	NA	14	0	unknown	NA	winter6,spring/autumn14,summer22	14	static	none
NSF14-NOVI-PM42	NSF14-NOVI-PM42	Carter2021	AMPLICON	V4	515F_806R	NA	Catoosa	NSF14-NOVI-PM42	42	NOVI	control	control	none	0	end	skin	NA	fruit flies/Drosophila melanogaster	NA	ectothermic	juvenile/eft	Notophthalmus viridescens	adaptive	35	-84	646	subtropical	external	skin	salamanders	amphibians	12-15 years	year	collected	NA	days	NA	terrestrial/aquatic	freshwater	photoperiod	NA	14	0	unknown	NA	winter6,spring/autumn14,summer22	14	static	none
NSF14-NOVI-PM43	NSF14-NOVI-PM43	Carter2021	AMPLICON	V4	515F_806R	NA	Catoosa	NSF14-NOVI-PM43	43	NOVI	control	control	none	0	end	skin	NA	fruit flies/Drosophila melanogaster	NA	ectothermic	juvenile/eft	Notophthalmus viridescens	adaptive	35	-84	646	subtropical	external	skin	salamanders	amphibians	12-15 years	year	collected	NA	days	NA	terrestrial/aquatic	freshwater	photoperiod	NA	14	0	unknown	NA	winter6,spring/autumn14,summer22	14	static	none
NSF14-NOVI-1PM1	NSF14-NOVI-1PM1	Carter2021	AMPLICON	V4	515F_806R	NA	GrayPond	NSF14-NOVI-1PM1	1	NOVI	control	control	none	0	end	skin	NA	fruit flies/Drosophila melanogaster	NA	ectothermic	juvenile/eft	Notophthalmus viridescens	adaptive	35	-84	646	subtropical	external	skin	salamanders	amphibians	12-15 years	year	collected	NA	days	NA	terrestrial/aquatic	freshwater	photoperiod	NA	14	0	unknown	NA	winter6,spring/autumn14,summer22	14	static	none
NSF14-NOVI-PM9	NSF14-NOVI-PM9	Carter2021	AMPLICON	V4	515F_806R	NA	GrayPond	NSF14-NOVI-PM9	9	NOVI	control	control	none	0	end	skin	NA	fruit flies/Drosophila melanogaster	NA	ectothermic	juvenile/eft	Notophthalmus viridescens	adaptive	35	-84	646	subtropical	external	skin	salamanders	amphibians	12-15 years	year	collected	NA	days	NA	terrestrial/aquatic	freshwater	photoperiod	NA	14	0	unknown	NA	winter6,spring/autumn14,summer22	14	static	none
NSF14-NOVI-PM13	NSF14-NOVI-PM13	Carter2021	AMPLICON	V4	515F_806R	NA	GrayPond	NSF14-NOVI-PM13	13	NOVI	control	control	none	0	end	skin	NA	fruit flies/Drosophila melanogaster	NA	ectothermic	juvenile/eft	Notophthalmus viridescens	adaptive	35	-84	646	subtropical	external	skin	salamanders	amphibians	12-15 years	year	collected	NA	days	NA	terrestrial/aquatic	freshwater	photoperiod	NA	14	0	unknown	NA	winter6,spring/autumn14,summer22	14	static	none
NSF14-NOVI-PM14	NSF14-NOVI-PM14	Carter2021	AMPLICON	V4	515F_806R	NA	GrayPond	NSF14-NOVI-PM14	14	NOVI	control	control	none	0	end	skin	NA	fruit flies/Drosophila melanogaster	NA	ectothermic	juvenile/eft	Notophthalmus viridescens	adaptive	35	-84	646	subtropical	external	skin	salamanders	amphibians	12-15 years	year	collected	NA	days	NA	terrestrial/aquatic	freshwater	photoperiod	NA	14	0	unknown	NA	winter6,spring/autumn14,summer22	14	static	none
NSF14-NOVI-PM15	NSF14-NOVI-PM15	Carter2021	AMPLICON	V4	515F_806R	NA	GrayPond	NSF14-NOVI-PM15	15	NOVI	control	control	none	0	end	skin	NA	fruit flies/Drosophila melanogaster	NA	ectothermic	juvenile/eft	Notophthalmus viridescens	adaptive	35	-84	646	subtropical	external	skin	salamanders	amphibians	12-15 years	year	collected	NA	days	NA	terrestrial/aquatic	freshwater	photoperiod	NA	14	0	unknown	NA	winter6,spring/autumn14,summer22	14	static	none
NSF14-NOVI-PM18	NSF14-NOVI-PM18	Carter2021	AMPLICON	V4	515F_806R	NA	GrayPond	NSF14-NOVI-PM18	18	NOVI	control	control	none	0	end	skin	NA	fruit flies/Drosophila melanogaster	NA	ectothermic	juvenile/eft	Notophthalmus viridescens	adaptive	35	-84	646	subtropical	external	skin	salamanders	amphibians	12-15 years	year	collected	NA	days	NA	terrestrial/aquatic	freshwater	photoperiod	NA	14	0	unknown	NA	winter6,spring/autumn14,summer22	14	static	none
NSF14-NOVI-PM21	NSF14-NOVI-PM21	Carter2021	AMPLICON	V4	515F_806R	NA	GrayPond	NSF14-NOVI-PM21	21	NOVI	control	control	none	0	end	skin	NA	fruit flies/Drosophila melanogaster	NA	ectothermic	juvenile/eft	Notophthalmus viridescens	adaptive	35	-84	646	subtropical	external	skin	salamanders	amphibians	12-15 years	year	collected	NA	days	NA	terrestrial/aquatic	freshwater	photoperiod	NA	14	0	unknown	NA	winter6,spring/autumn14,summer22	14	static	none
NSF14-NOVI-PM22	NSF14-NOVI-PM22	Carter2021	AMPLICON	V4	515F_806R	NA	GrayPond	NSF14-NOVI-PM22	22	NOVI	control	control	none	0	end	skin	NA	fruit flies/Drosophila melanogaster	NA	ectothermic	juvenile/eft	Notophthalmus viridescens	adaptive	35	-84	646	subtropical	external	skin	salamanders	amphibians	12-15 years	year	collected	NA	days	NA	terrestrial/aquatic	freshwater	photoperiod	NA	14	0	unknown	NA	winter6,spring/autumn14,summer22	14	static	none
NSF14-NOVI-PM23	NSF14-NOVI-PM23	Carter2021	AMPLICON	V4	515F_806R	NA	GrayPond	NSF14-NOVI-PM23	23	NOVI	control	control	none	0	end	skin	NA	fruit flies/Drosophila melanogaster	NA	ectothermic	juvenile/eft	Notophthalmus viridescens	adaptive	35	-84	646	subtropical	external	skin	salamanders	amphibians	12-15 years	year	collected	NA	days	NA	terrestrial/aquatic	freshwater	photoperiod	NA	14	0	unknown	NA	winter6,spring/autumn14,summer22	14	static	none
NSF14-NOVI-PM31	NSF14-NOVI-PM31	Carter2021	AMPLICON	V4	515F_806R	NA	GrayPond	NSF14-NOVI-PM31	31	NOVI	control	control	none	0	end	skin	NA	fruit flies/Drosophila melanogaster	NA	ectothermic	juvenile/eft	Notophthalmus viridescens	adaptive	35	-84	646	subtropical	external	skin	salamanders	amphibians	12-15 years	year	collected	NA	days	NA	terrestrial/aquatic	freshwater	photoperiod	NA	14	0	unknown	NA	winter6,spring/autumn14,summer22	14	static	none
NSF14-NOVI-PM34	NSF14-NOVI-PM34	Carter2021	AMPLICON	V4	515F_806R	NA	GrayPond	NSF14-NOVI-PM34	34	NOVI	control	control	none	0	end	skin	NA	fruit flies/Drosophila melanogaster	NA	ectothermic	juvenile/eft	Notophthalmus viridescens	adaptive	35	-84	646	subtropical	external	skin	salamanders	amphibians	12-15 years	year	collected	NA	days	NA	terrestrial/aquatic	freshwater	photoperiod	NA	14	0	unknown	NA	winter6,spring/autumn14,summer22	14	static	none
NSF14-NOVI-PM6	NSF14-NOVI-PM6	Carter2021	AMPLICON	V4	515F_806R	NA	Norris	NSF14-NOVI-PM6	6	NOVI	control	control	none	0	end	skin	NA	fruit flies/Drosophila melanogaster	NA	ectothermic	juvenile/eft	Notophthalmus viridescens	adaptive	35	-84	646	subtropical	external	skin	salamanders	amphibians	12-15 years	year	collected	NA	days	NA	terrestrial/aquatic	freshwater	photoperiod	NA	14	0	unknown	NA	winter6,spring/autumn14,summer22	14	static	none
NSF14-NOVI-PM7	NSF14-NOVI-PM7	Carter2021	AMPLICON	V4	515F_806R	NA	Norris	NSF14-NOVI-PM7	7	NOVI	control	control	none	0	end	skin	NA	fruit flies/Drosophila melanogaster	NA	ectothermic	juvenile/eft	Notophthalmus viridescens	adaptive	35	-84	646	subtropical	external	skin	salamanders	amphibians	12-15 years	year	collected	NA	days	NA	terrestrial/aquatic	freshwater	photoperiod	NA	14	0	unknown	NA	winter6,spring/autumn14,summer22	14	static	none
NSF14-NOVI-PM12	NSF14-NOVI-PM12	Carter2021	AMPLICON	V4	515F_806R	NA	Norris	NSF14-NOVI-PM12	12	NOVI	control	control	none	0	end	skin	NA	fruit flies/Drosophila melanogaster	NA	ectothermic	juvenile/eft	Notophthalmus viridescens	adaptive	35	-84	646	subtropical	external	skin	salamanders	amphibians	12-15 years	year	collected	NA	days	NA	terrestrial/aquatic	freshwater	photoperiod	NA	14	0	unknown	NA	winter6,spring/autumn14,summer22	14	static	none
NSF14-NOVI-PM19	NSF14-NOVI-PM19	Carter2021	AMPLICON	V4	515F_806R	NA	Norris	NSF14-NOVI-PM19	19	NOVI	control	control	none	0	end	skin	NA	fruit flies/Drosophila melanogaster	NA	ectothermic	juvenile/eft	Notophthalmus viridescens	adaptive	35	-84	646	subtropical	external	skin	salamanders	amphibians	12-15 years	year	collected	NA	days	NA	terrestrial/aquatic	freshwater	photoperiod	NA	14	0	unknown	NA	winter6,spring/autumn14,summer22	14	static	none
NSF14-NOVI-PM27	NSF14-NOVI-PM27	Carter2021	AMPLICON	V4	515F_806R	NA	Norris	NSF14-NOVI-PM27	27	NOVI	control	control	none	0	end	skin	NA	fruit flies/Drosophila melanogaster	NA	ectothermic	juvenile/eft	Notophthalmus viridescens	adaptive	35	-84	646	subtropical	external	skin	salamanders	amphibians	12-15 years	year	collected	NA	days	NA	terrestrial/aquatic	freshwater	photoperiod	NA	14	0	unknown	NA	winter6,spring/autumn14,summer22	14	static	none
NSF14-NOVI-PM37	NSF14-NOVI-PM37	Carter2021	AMPLICON	V4	515F_806R	NA	Norris	NSF14-NOVI-PM37	37	NOVI	control	control	none	0	end	skin	NA	fruit flies/Drosophila melanogaster	NA	ectothermic	juvenile/eft	Notophthalmus viridescens	adaptive	35	-84	646	subtropical	external	skin	salamanders	amphibians	12-15 years	year	collected	NA	days	NA	terrestrial/aquatic	freshwater	photoperiod	NA	14	0	unknown	NA	winter6,spring/autumn14,summer22	14	static	none
NSF14-NOVI-PM38	NSF14-NOVI-PM38	Carter2021	AMPLICON	V4	515F_806R	NA	Norris	NSF14-NOVI-PM38	38	NOVI	control	control	none	0	end	skin	NA	fruit flies/Drosophila melanogaster	NA	ectothermic	juvenile/eft	Notophthalmus viridescens	adaptive	35	-84	646	subtropical	external	skin	salamanders	amphibians	12-15 years	year	collected	NA	days	NA	terrestrial/aquatic	freshwater	photoperiod	NA	14	0	unknown	NA	winter6,spring/autumn14,summer22	14	static	none
NSF14-NOVI-PM44	NSF14-NOVI-PM44	Carter2021	AMPLICON	V4	515F_806R	NA	Norris	NSF14-NOVI-PM44	44	NOVI	control	control	none	0	end	skin	NA	fruit flies/Drosophila melanogaster	NA	ectothermic	juvenile/eft	Notophthalmus viridescens	adaptive	35	-84	646	subtropical	external	skin	salamanders	amphibians	12-15 years	year	collected	NA	days	NA	terrestrial/aquatic	freshwater	photoperiod	NA	14	0	unknown	NA	winter6,spring/autumn14,summer22	14	static	none
NSF14-NOVI-PM45	NSF14-NOVI-PM45	Carter2021	AMPLICON	V4	515F_806R	NA	Norris	NSF14-NOVI-PM45	45	NOVI	control	control	none	0	end	skin	NA	fruit flies/Drosophila melanogaster	NA	ectothermic	juvenile/eft	Notophthalmus viridescens	adaptive	35	-84	646	subtropical	external	skin	salamanders	amphibians	12-15 years	year	collected	NA	days	NA	terrestrial/aquatic	freshwater	photoperiod	NA	14	0	unknown	NA	winter6,spring/autumn14,summer22	14	static	none
NSF14-NOVI-PM2	NSF14-NOVI-PM2	Carter2021	AMPLICON	V4	515F_806R	NA	Sewanee	NSF14-NOVI-PM2	2	NOVI	control	control	none	0	end	skin	NA	fruit flies/Drosophila melanogaster	NA	ectothermic	juvenile/eft	Notophthalmus viridescens	adaptive	35	-84	646	subtropical	external	skin	salamanders	amphibians	12-15 years	year	collected	NA	days	NA	terrestrial/aquatic	freshwater	photoperiod	NA	14	0	unknown	NA	winter6,spring/autumn14,summer22	14	static	none
NSF14-NOVI-PM4	NSF14-NOVI-PM4	Carter2021	AMPLICON	V4	515F_806R	NA	Sewanee	NSF14-NOVI-PM4	4	NOVI	control	control	none	0	end	skin	NA	fruit flies/Drosophila melanogaster	NA	ectothermic	juvenile/eft	Notophthalmus viridescens	adaptive	35	-84	646	subtropical	external	skin	salamanders	amphibians	12-15 years	year	collected	NA	days	NA	terrestrial/aquatic	freshwater	photoperiod	NA	14	0	unknown	NA	winter6,spring/autumn14,summer22	14	static	none
NSF14-NOVI-PM5	NSF14-NOVI-PM5	Carter2021	AMPLICON	V4	515F_806R	NA	Sewanee	NSF14-NOVI-PM5	5	NOVI	control	control	none	0	end	skin	NA	fruit flies/Drosophila melanogaster	NA	ectothermic	juvenile/eft	Notophthalmus viridescens	adaptive	35	-84	646	subtropical	external	skin	salamanders	amphibians	12-15 years	year	collected	NA	days	NA	terrestrial/aquatic	freshwater	photoperiod	NA	14	0	unknown	NA	winter6,spring/autumn14,summer22	14	static	none
NSF14-NOVI-PM10	NSF14-NOVI-PM10	Carter2021	AMPLICON	V4	515F_806R	NA	Sewanee	NSF14-NOVI-PM10	10	NOVI	control	control	none	0	end	skin	NA	fruit flies/Drosophila melanogaster	NA	ectothermic	juvenile/eft	Notophthalmus viridescens	adaptive	35	-84	646	subtropical	external	skin	salamanders	amphibians	12-15 years	year	collected	NA	days	NA	terrestrial/aquatic	freshwater	photoperiod	NA	14	0	unknown	NA	winter6,spring/autumn14,summer22	14	static	none
NSF14-NOVI-PM17	NSF14-NOVI-PM17	Carter2021	AMPLICON	V4	515F_806R	NA	Sewanee	NSF14-NOVI-PM17	17	NOVI	control	control	none	0	end	skin	NA	fruit flies/Drosophila melanogaster	NA	ectothermic	juvenile/eft	Notophthalmus viridescens	adaptive	35	-84	646	subtropical	external	skin	salamanders	amphibians	12-15 years	year	collected	NA	days	NA	terrestrial/aquatic	freshwater	photoperiod	NA	14	0	unknown	NA	winter6,spring/autumn14,summer22	14	static	none
NSF14-NOVI-PM20	NSF14-NOVI-PM20	Carter2021	AMPLICON	V4	515F_806R	NA	Sewanee	NSF14-NOVI-PM20	20	NOVI	control	control	none	0	end	skin	NA	fruit flies/Drosophila melanogaster	NA	ectothermic	juvenile/eft	Notophthalmus viridescens	adaptive	35	-84	646	subtropical	external	skin	salamanders	amphibians	12-15 years	year	collected	NA	days	NA	terrestrial/aquatic	freshwater	photoperiod	NA	14	0	unknown	NA	winter6,spring/autumn14,summer22	14	static	none
NSF14-NOVI-PM26	NSF14-NOVI-PM26	Carter2021	AMPLICON	V4	515F_806R	NA	Sewanee	NSF14-NOVI-PM26	26	NOVI	control	control	none	0	end	skin	NA	fruit flies/Drosophila melanogaster	NA	ectothermic	juvenile/eft	Notophthalmus viridescens	adaptive	35	-84	646	subtropical	external	skin	salamanders	amphibians	12-15 years	year	collected	NA	days	NA	terrestrial/aquatic	freshwater	photoperiod	NA	14	0	unknown	NA	winter6,spring/autumn14,summer22	14	static	none
NSF14-NOVI-PM28	NSF14-NOVI-PM28	Carter2021	AMPLICON	V4	515F_806R	NA	Sewanee	NSF14-NOVI-PM28	28	NOVI	control	control	none	0	end	skin	NA	fruit flies/Drosophila melanogaster	NA	ectothermic	juvenile/eft	Notophthalmus viridescens	adaptive	35	-84	646	subtropical	external	skin	salamanders	amphibians	12-15 years	year	collected	NA	days	NA	terrestrial/aquatic	freshwater	photoperiod	NA	14	0	unknown	NA	winter6,spring/autumn14,summer22	14	static	none
NSF14-NOVI-PM29	NSF14-NOVI-PM29	Carter2021	AMPLICON	V4	515F_806R	NA	Sewanee	NSF14-NOVI-PM29	29	NOVI	control	control	none	0	end	skin	NA	fruit flies/Drosophila melanogaster	NA	ectothermic	juvenile/eft	Notophthalmus viridescens	adaptive	35	-84	646	subtropical	external	skin	salamanders	amphibians	12-15 years	year	collected	NA	days	NA	terrestrial/aquatic	freshwater	photoperiod	NA	14	0	unknown	NA	winter6,spring/autumn14,summer22	14	static	none
NSF14-NOVI-PM30	NSF14-NOVI-PM30	Carter2021	AMPLICON	V4	515F_806R	NA	Sewanee	NSF14-NOVI-PM30	30	NOVI	control	control	none	0	end	skin	NA	fruit flies/Drosophila melanogaster	NA	ectothermic	juvenile/eft	Notophthalmus viridescens	adaptive	35	-84	646	subtropical	external	skin	salamanders	amphibians	12-15 years	year	collected	NA	days	NA	terrestrial/aquatic	freshwater	photoperiod	NA	14	0	unknown	NA	winter6,spring/autumn14,summer22	14	static	none
NSF14-NOVI-PM32	NSF14-NOVI-PM32	Carter2021	AMPLICON	V4	515F_806R	NA	Sewanee	NSF14-NOVI-PM32	32	NOVI	control	control	none	0	end	skin	NA	fruit flies/Drosophila melanogaster	NA	ectothermic	juvenile/eft	Notophthalmus viridescens	adaptive	35	-84	646	subtropical	external	skin	salamanders	amphibians	12-15 years	year	collected	NA	days	NA	terrestrial/aquatic	freshwater	photoperiod	NA	14	0	unknown	NA	winter6,spring/autumn14,summer22	14	static	none
NSF14-NOVI-PM35	NSF14-NOVI-PM35	Carter2021	AMPLICON	V4	515F_806R	NA	Sewanee	NSF14-NOVI-PM35	35	NOVI	control	control	none	0	end	skin	NA	fruit flies/Drosophila melanogaster	NA	ectothermic	juvenile/eft	Notophthalmus viridescens	adaptive	35	-84	646	subtropical	external	skin	salamanders	amphibians	12-15 years	year	collected	NA	days	NA	terrestrial/aquatic	freshwater	photoperiod	NA	14	0	unknown	NA	winter6,spring/autumn14,summer22	14	static	none
NSF14-NOVI-PM36	NSF14-NOVI-PM36	Carter2021	AMPLICON	V4	515F_806R	NA	Sewanee	NSF14-NOVI-PM36	36	NOVI	control	control	none	0	end	skin	NA	fruit flies/Drosophila melanogaster	NA	ectothermic	juvenile/eft	Notophthalmus viridescens	adaptive	35	-84	646	subtropical	external	skin	salamanders	amphibians	12-15 years	year	collected	NA	days	NA	terrestrial/aquatic	freshwater	photoperiod	NA	14	0	unknown	NA	winter6,spring/autumn14,summer22	14	static	none
NSF14-NOVI-PM39	NSF14-NOVI-PM39	Carter2021	AMPLICON	V4	515F_806R	NA	Sewanee	NSF14-NOVI-PM39	39	NOVI	control	control	none	0	end	skin	NA	fruit flies/Drosophila melanogaster	NA	ectothermic	juvenile/eft	Notophthalmus viridescens	adaptive	35	-84	646	subtropical	external	skin	salamanders	amphibians	12-15 years	year	collected	NA	days	NA	terrestrial/aquatic	freshwater	photoperiod	NA	14	0	unknown	NA	winter6,spring/autumn14,summer22	14	static	none
NSF14-NOVI-PM40	NSF14-NOVI-PM40	Carter2021	AMPLICON	V4	515F_806R	NA	Sewanee	NSF14-NOVI-PM40	40	NOVI	control	control	none	0	end	skin	NA	fruit flies/Drosophila melanogaster	NA	ectothermic	juvenile/eft	Notophthalmus viridescens	adaptive	35	-84	646	subtropical	external	skin	salamanders	amphibians	12-15 years	year	collected	NA	days	NA	terrestrial/aquatic	freshwater	photoperiod	NA	14	0	unknown	NA	winter6,spring/autumn14,summer22	14	static	none
NSF14-NOVI-PM41	NSF14-NOVI-PM41	Carter2021	AMPLICON	V4	515F_806R	NA	Sewanee	NSF14-NOVI-PM41	41	NOVI	control	control	none	0	end	skin	NA	fruit flies/Drosophila melanogaster	NA	ectothermic	juvenile/eft	Notophthalmus viridescens	adaptive	35	-84	646	subtropical	external	skin	salamanders	amphibians	12-15 years	year	collected	NA	days	NA	terrestrial/aquatic	freshwater	photoperiod	NA	14	0	unknown	NA	winter6,spring/autumn14,summer22	14	static	none
SRR2745938	SRR2745938	Chevalier2015	AMPLICON	V4	515F_806R	PRJNA299679	SAMN04201187	mouse gut metagenome	NA	RT1	control	control	none	31d	end	feces	NA	NA	C57Bl/6J	endothermic	7-8 weeks old	Mus musculus	adaptive	NA	NA	NA	NA	internal	feces	mammal	mammal	2 years	year	lab_strain	NA	lab_strain	NA	terrestrial	NA	none	NA	room temperature	0	30-32	31	room temperature	22	NA	NA
SRR2745952	SRR2745952	Chevalier2015	AMPLICON	V4	515F_806R	PRJNA299679	SAMN04201153	mouse gut metagenome	NA	RT1	control	control	none	31d	end	cecum	NA	NA	C57Bl/6J	endothermic	7-8 weeks old	Mus musculus	adaptive	NA	NA	NA	NA	internal	cecum	mammal	mammal	2 years	year	lab_strain	NA	lab_strain	NA	terrestrial	NA	none	NA	room temperature	0	30-32	31	room temperature	22	NA	NA
SRR2745939	SRR2745939	Chevalier2015	AMPLICON	V4	515F_806R	PRJNA299679	SAMN04201188	mouse gut metagenome	NA	RT2	control	control	none	31d	end	feces	NA	NA	C57Bl/6J	endothermic	7-8 weeks old	Mus musculus	adaptive	NA	NA	NA	NA	internal	feces	mammal	mammal	2 years	year	lab_strain	NA	lab_strain	NA	terrestrial	NA	none	NA	room temperature	0	30-32	31	room temperature	22	NA	NA
SRR2745953	SRR2745953	Chevalier2015	AMPLICON	V4	515F_806R	PRJNA299679	SAMN04201154	mouse gut metagenome	NA	RT2	control	control	none	31d	end	cecum	NA	NA	C57Bl/6J	endothermic	7-8 weeks old	Mus musculus	adaptive	NA	NA	NA	NA	internal	cecum	mammal	mammal	2 years	year	lab_strain	NA	lab_strain	NA	terrestrial	NA	none	NA	room temperature	0	30-32	31	room temperature	22	NA	NA
SRR2745940	SRR2745940	Chevalier2015	AMPLICON	V4	515F_806R	PRJNA299679	SAMN04201189	mouse gut metagenome	NA	RT3	control	control	none	31d	end	feces	NA	NA	C57Bl/6J	endothermic	7-8 weeks old	Mus musculus	adaptive	NA	NA	NA	NA	internal	feces	mammal	mammal	2 years	year	lab_strain	NA	lab_strain	NA	terrestrial	NA	none	NA	room temperature	0	30-32	31	room temperature	22	NA	NA
SRR2745954	SRR2745954	Chevalier2015	AMPLICON	V4	515F_806R	PRJNA299679	SAMN04201155	mouse gut metagenome	NA	RT3	control	control	none	31d	end	cecum	NA	NA	C57Bl/6J	endothermic	7-8 weeks old	Mus musculus	adaptive	NA	NA	NA	NA	internal	cecum	mammal	mammal	2 years	year	lab_strain	NA	lab_strain	NA	terrestrial	NA	none	NA	room temperature	0	30-32	31	room temperature	22	NA	NA
SRR2745941	SRR2745941	Chevalier2015	AMPLICON	V4	515F_806R	PRJNA299679	SAMN04201190	mouse gut metagenome	NA	RT4	control	control	none	31d	end	feces	NA	NA	C57Bl/6J	endothermic	7-8 weeks old	Mus musculus	adaptive	NA	NA	NA	NA	internal	feces	mammal	mammal	2 years	year	lab_strain	NA	lab_strain	NA	terrestrial	NA	none	NA	room temperature	0	30-32	31	room temperature	22	NA	NA
SRR2745955	SRR2745955	Chevalier2015	AMPLICON	V4	515F_806R	PRJNA299679	SAMN04201156	mouse gut metagenome	NA	RT4	control	control	none	31d	end	cecum	NA	NA	C57Bl/6J	endothermic	7-8 weeks old	Mus musculus	adaptive	NA	NA	NA	NA	internal	cecum	mammal	mammal	2 years	year	lab_strain	NA	lab_strain	NA	terrestrial	NA	none	NA	room temperature	0	30-32	31	room temperature	22	NA	NA
SRR2745942	SRR2745942	Chevalier2015	AMPLICON	V4	515F_806R	PRJNA299679	SAMN04201191	mouse gut metagenome	NA	RT5	control	control	none	31d	end	feces	NA	NA	C57Bl/6J	endothermic	7-8 weeks old	Mus musculus	adaptive	NA	NA	NA	NA	internal	feces	mammal	mammal	2 years	year	lab_strain	NA	lab_strain	NA	terrestrial	NA	none	NA	room temperature	0	30-32	31	room temperature	22	NA	NA
SRR2745943	SRR2745943	Chevalier2015	AMPLICON	V4	515F_806R	PRJNA299679	SAMN04201144	mouse gut metagenome	NA	RT6	control	control	none	31d	end	feces	NA	NA	C57Bl/6J	endothermic	7-8 weeks old	Mus musculus	adaptive	NA	NA	NA	NA	internal	feces	mammal	mammal	2 years	year	lab_strain	NA	lab_strain	NA	terrestrial	NA	none	NA	room temperature	0	30-32	31	room temperature	22	NA	NA
SRR12403128	SRR12403128	Eckert2021	AMPLICON	V3-V4	341F_785R	PRJNA655592	SAMN15745156	LIK_24AX34	1	LIK_24AX34	control	control	unknown	75d	end	whole animal	NA	Algae	NA	ectothermic	NA	Lecane inermis	adaptive	NA	NA	NA	temperate	whole_body	body	rotifers	rotifers	10d	day	lab_with_known_source	NA	years	NA	aquatic	freshwater	host diet	NA	24	0	unknown	NA	NA	24	static	none
SRR12403127	SRR12403127	Eckert2021	AMPLICON	V3-V4	341F_785R	PRJNA655592	SAMN15745157	LIK_24BX35	2	LIK_24BX35	control	control	unknown	75d	end	whole animal	NA	Algae	NA	ectothermic	NA	Lecane inermis	adaptive	NA	NA	NA	temperate	whole_body	body	rotifers	rotifers	10d	day	lab_with_known_source	NA	years	NA	aquatic	freshwater	host diet	NA	24	0	unknown	NA	NA	24	static	none
Can0-NA-BC95	Can0-NA-BC95	Etemadi2018	AMPLICON	V4	515F_806R	PRJNA399644	NA	NA	NA	NA	control	control	none	14d	end	leaves	NA	NA	sensitive_Can0	plant	NA	Arabidopsis thaliana	innate	28	-15.3	0	subtropical	whole_body	whole_leaves	eudicots	plant	annual plant	year	lab_with_known_source	NA	years	NA	terrestrial	NA	host genotype	NA	20/18	0	20/18	19	20/18	19	static	none
Can0-NA-BC97	Can0-NA-BC97	Etemadi2018	AMPLICON	V4	515F_806R	PRJNA399644	NA	NA	NA	NA	control	control	none	14d	end	leaves	NA	NA	sensitive_Can0	plant	NA	Arabidopsis thaliana	innate	28	-15.3	0	subtropical	whole_body	whole_leaves	eudicots	plant	annual plant	year	lab_with_known_source	NA	years	NA	terrestrial	NA	host genotype	NA	20/18	0	20/18	19	20/18	19	static	none
Can0-NA-BC98	Can0-NA-BC98	Etemadi2018	AMPLICON	V4	515F_806R	PRJNA399644	NA	NA	NA	NA	control	control	none	14d	end	leaves	NA	NA	sensitive_Can0	plant	NA	Arabidopsis thaliana	innate	28	-15.3	0	subtropical	whole_body	whole_leaves	eudicots	plant	annual plant	year	lab_with_known_source	NA	years	NA	terrestrial	NA	host genotype	NA	20/18	0	20/18	19	20/18	19	static	none
C24-NA-BC87	C24-NA-BC87	Etemadi2018	AMPLICON	V4	515F_806R	PRJNA399644	NA	NA	NA	NA	control	control	none	14d	end	leaves	NA	NA	sensitive_C24	plant	NA	Arabidopsis thaliana	innate	40	-8.25	556	temperate	whole_body	whole_leaves	eudicots	plant	annual plant	year	lab_with_known_source	NA	years	NA	terrestrial	NA	host genotype	NA	20/18	0	20/18	19	20/18	19	static	none
C24-NA-BC88	C24-NA-BC88	Etemadi2018	AMPLICON	V4	515F_806R	PRJNA399644	NA	NA	NA	NA	control	control	none	14d	end	leaves	NA	NA	sensitive_C24	plant	NA	Arabidopsis thaliana	innate	40	-8.25	556	temperate	whole_body	whole_leaves	eudicots	plant	annual plant	year	lab_with_known_source	NA	years	NA	terrestrial	NA	host genotype	NA	20/18	0	20/18	19	20/18	19	static	none
C24-NA-BC89	C24-NA-BC89	Etemadi2018	AMPLICON	V4	515F_806R	PRJNA399644	NA	NA	NA	NA	control	control	none	14d	end	leaves	NA	NA	sensitive_C24	plant	NA	Arabidopsis thaliana	innate	40	-8.25	556	temperate	whole_body	whole_leaves	eudicots	plant	annual plant	year	lab_with_known_source	NA	years	NA	terrestrial	NA	host genotype	NA	20/18	0	20/18	19	20/18	19	static	none
Ita0-NA-BC80	Ita0-NA-BC80	Etemadi2018	AMPLICON	V4	515F_806R	PRJNA399644	NA	NA	NA	NA	control	control	none	14d	end	leaves	NA	NA	sensitive_Ita0	plant	NA	Arabidopsis thaliana	innate	34.1	-4.12	1373	subtropical	whole_body	whole_leaves	eudicots	plant	annual plant	year	lab_with_known_source	NA	years	NA	terrestrial	NA	host genotype	NA	20/18	0	20/18	19	20/18	19	static	none
Ita0-NA-BC81	Ita0-NA-BC81	Etemadi2018	AMPLICON	V4	515F_806R	PRJNA399644	NA	NA	NA	NA	control	control	none	14d	end	leaves	NA	NA	sensitive_Ita0	plant	NA	Arabidopsis thaliana	innate	34.1	-4.12	1373	subtropical	whole_body	whole_leaves	eudicots	plant	annual plant	year	lab_with_known_source	NA	years	NA	terrestrial	NA	host genotype	NA	20/18	0	20/18	19	20/18	19	static	none
Ita0-NA-BC82	Ita0-NA-BC82	Etemadi2018	AMPLICON	V4	515F_806R	PRJNA399644	NA	NA	NA	NA	control	control	none	14d	end	leaves	NA	NA	sensitive_Ita0	plant	NA	Arabidopsis thaliana	innate	34.1	-4.12	1373	subtropical	whole_body	whole_leaves	eudicots	plant	annual plant	year	lab_with_known_source	NA	years	NA	terrestrial	NA	host genotype	NA	20/18	0	20/18	19	20/18	19	static	none
Alc0-NA-BC90	Alc0-NA-BC90	Etemadi2018	AMPLICON	V4	515F_806R	PRJNA399644	NA	NA	NA	NA	control	control	none	14d	end	leaves	NA	NA	sensitive_Alc0	plant	NA	Arabidopsis thaliana	innate	40.48	-3.22	880	temperate	whole_body	whole_leaves	eudicots	plant	annual plant	year	lab_with_known_source	NA	years	NA	terrestrial	NA	host genotype	NA	20/18	0	20/18	19	20/18	19	static	none
Alc0-NA-BC93	Alc0-NA-BC93	Etemadi2018	AMPLICON	V4	515F_806R	PRJNA399644	NA	NA	NA	NA	control	control	none	14d	end	leaves	NA	NA	sensitive_Alc0	plant	NA	Arabidopsis thaliana	innate	40.48	-3.22	880	temperate	whole_body	whole_leaves	eudicots	plant	annual plant	year	lab_with_known_source	NA	years	NA	terrestrial	NA	host genotype	NA	20/18	0	20/18	19	20/18	19	static	none
Alc0-NA-BC94	Alc0-NA-BC94	Etemadi2018	AMPLICON	V4	515F_806R	PRJNA399644	NA	NA	NA	NA	control	control	none	14d	end	leaves	NA	NA	sensitive_Alc0	plant	NA	Arabidopsis thaliana	innate	40.48	-3.22	880	temperate	whole_body	whole_leaves	eudicots	plant	annual plant	year	lab_with_known_source	NA	years	NA	terrestrial	NA	host genotype	NA	20/18	0	20/18	19	20/18	19	static	none
Ran-NA-BC76	Ran-NA-BC76	Etemadi2018	AMPLICON	V4	515F_806R	PRJNA399644	NA	NA	NA	NA	control	control	none	14d	end	leaves	NA	NA	sensitive_Ran	plant	NA	Arabidopsis thaliana	innate	40.5	-2	1437	temperate	whole_body	whole_leaves	eudicots	plant	annual plant	year	lab_with_known_source	NA	years	NA	terrestrial	NA	host genotype	NA	20/18	0	20/18	19	20/18	19	static	none
Ran-NA-BC77	Ran-NA-BC77	Etemadi2018	AMPLICON	V4	515F_806R	PRJNA399644	NA	NA	NA	NA	control	control	none	14d	end	leaves	NA	NA	sensitive_Ran	plant	NA	Arabidopsis thaliana	innate	40.5	-2	1437	temperate	whole_body	whole_leaves	eudicots	plant	annual plant	year	lab_with_known_source	NA	years	NA	terrestrial	NA	host genotype	NA	20/18	0	20/18	19	20/18	19	static	none
Ran-NA-BC79	Ran-NA-BC79	Etemadi2018	AMPLICON	V4	515F_806R	PRJNA399644	NA	NA	NA	NA	control	control	none	14d	end	leaves	NA	NA	sensitive_Ran	plant	NA	Arabidopsis thaliana	innate	40.5	-2	1437	temperate	whole_body	whole_leaves	eudicots	plant	annual plant	year	lab_with_known_source	NA	years	NA	terrestrial	NA	host genotype	NA	20/18	0	20/18	19	20/18	19	static	none
Col0-NA-BC70	Col0-NA-BC70	Etemadi2018	AMPLICON	V4	515F_806R	PRJNA399644	NA	NA	NA	NA	control	control	none	14d	end	leaves	NA	NA	intermediate_Col0	plant	NA	Arabidopsis thaliana	innate	52.73	15.15	85	temperate	whole_body	whole_leaves	eudicots	plant	annual plant	year	lab_with_known_source	NA	years	NA	terrestrial	NA	host genotype	NA	20/18	0	20/18	19	20/18	19	static	none
Col0-NA-BC71	Col0-NA-BC71	Etemadi2018	AMPLICON	V4	515F_806R	PRJNA399644	NA	NA	NA	NA	control	control	none	14d	end	leaves	NA	NA	intermediate_Col0	plant	NA	Arabidopsis thaliana	innate	52.73	15.15	85	temperate	whole_body	whole_leaves	eudicots	plant	annual plant	year	lab_with_known_source	NA	years	NA	terrestrial	NA	host genotype	NA	20/18	0	20/18	19	20/18	19	static	none
Col0-NA-BC73	Col0-NA-BC73	Etemadi2018	AMPLICON	V4	515F_806R	PRJNA399644	NA	NA	NA	NA	control	control	none	14d	end	leaves	NA	NA	intermediate_Col0	plant	NA	Arabidopsis thaliana	innate	52.73	15.15	85	temperate	whole_body	whole_leaves	eudicots	plant	annual plant	year	lab_with_known_source	NA	years	NA	terrestrial	NA	host genotype	NA	20/18	0	20/18	19	20/18	19	static	none
Kn0-NA-BC65	Kn0-NA-BC65	Etemadi2018	AMPLICON	V4	515F_806R	PRJNA399644	NA	NA	NA	NA	control	control	none	14d	end	leaves	NA	NA	tolerant_Kn0	plant	NA	Arabidopsis thaliana	innate	54.9	23.54	62	temperate	whole_body	whole_leaves	eudicots	plant	annual plant	year	lab_with_known_source	NA	years	NA	terrestrial	NA	host genotype	NA	20/18	0	20/18	19	20/18	19	static	none
Kn0-NA-BC68	Kn0-NA-BC68	Etemadi2018	AMPLICON	V4	515F_806R	PRJNA399644	NA	NA	NA	NA	control	control	none	14d	end	leaves	NA	NA	tolerant_Kn0	plant	NA	Arabidopsis thaliana	innate	54.9	23.54	62	temperate	whole_body	whole_leaves	eudicots	plant	annual plant	year	lab_with_known_source	NA	years	NA	terrestrial	NA	host genotype	NA	20/18	0	20/18	19	20/18	19	static	none
Kn0-NA-BC69	Kn0-NA-BC69	Etemadi2018	AMPLICON	V4	515F_806R	PRJNA399644	NA	NA	NA	NA	control	control	none	14d	end	leaves	NA	NA	tolerant_Kn0	plant	NA	Arabidopsis thaliana	innate	54.9	23.54	62	temperate	whole_body	whole_leaves	eudicots	plant	annual plant	year	lab_with_known_source	NA	years	NA	terrestrial	NA	host genotype	NA	20/18	0	20/18	19	20/18	19	static	none
N6-NA-BC62	N6-NA-BC62	Etemadi2018	AMPLICON	V4	515F_806R	PRJNA399644	NA	NA	NA	NA	control	control	none	14d	end	leaves	NA	NA	tolerant_N6	plant	NA	Arabidopsis thaliana	innate	62	34	57	temperate	whole_body	whole_leaves	eudicots	plant	annual plant	year	lab_with_known_source	NA	years	NA	terrestrial	NA	host genotype	NA	20/18	0	20/18	19	20/18	19	static	none
N6-NA-BC63	N6-NA-BC63	Etemadi2018	AMPLICON	V4	515F_806R	PRJNA399644	NA	NA	NA	NA	control	control	none	14d	end	leaves	NA	NA	tolerant_N6	plant	NA	Arabidopsis thaliana	innate	62	34	57	temperate	whole_body	whole_leaves	eudicots	plant	annual plant	year	lab_with_known_source	NA	years	NA	terrestrial	NA	host genotype	NA	20/18	0	20/18	19	20/18	19	static	none
N6-NA-BC64	N6-NA-BC64	Etemadi2018	AMPLICON	V4	515F_806R	PRJNA399644	NA	NA	NA	NA	control	control	none	14d	end	leaves	NA	NA	tolerant_N6	plant	NA	Arabidopsis thaliana	innate	62	34	57	temperate	whole_body	whole_leaves	eudicots	plant	annual plant	year	lab_with_known_source	NA	years	NA	terrestrial	NA	host genotype	NA	20/18	0	20/18	19	20/18	19	static	none
N14-NA-BC50	N14-NA-BC50	Etemadi2018	AMPLICON	V4	515F_806R	PRJNA399644	NA	NA	NA	NA	control	control	none	14d	end	leaves	NA	NA	tolerant_N14	plant	NA	Arabidopsis thaliana	innate	61.1	34.5	103	temperate	whole_body	whole_leaves	eudicots	plant	annual plant	year	lab_with_known_source	NA	years	NA	terrestrial	NA	host genotype	NA	20/18	0	20/18	19	20/18	19	static	none
N14-NA-BC51	N14-NA-BC51	Etemadi2018	AMPLICON	V4	515F_806R	PRJNA399644	NA	NA	NA	NA	control	control	none	14d	end	leaves	NA	NA	tolerant_N14	plant	NA	Arabidopsis thaliana	innate	61.1	34.5	103	temperate	whole_body	whole_leaves	eudicots	plant	annual plant	year	lab_with_known_source	NA	years	NA	terrestrial	NA	host genotype	NA	20/18	0	20/18	19	20/18	19	static	none
N14-NA-BC52	N14-NA-BC52	Etemadi2018	AMPLICON	V4	515F_806R	PRJNA399644	NA	NA	NA	NA	control	control	none	14d	end	leaves	NA	NA	tolerant_N14	plant	NA	Arabidopsis thaliana	innate	61.1	34.5	103	temperate	whole_body	whole_leaves	eudicots	plant	annual plant	year	lab_with_known_source	NA	years	NA	terrestrial	NA	host genotype	NA	20/18	0	20/18	19	20/18	19	static	none
Ms0-NA-BC55	Ms0-NA-BC55	Etemadi2018	AMPLICON	V4	515F_806R	PRJNA399644	NA	NA	NA	NA	control	control	none	14d	end	leaves	NA	NA	tolerant_Ms0	plant	NA	Arabidopsis thaliana	innate	55.75	37.35	206	temperate	whole_body	whole_leaves	eudicots	plant	annual plant	year	lab_with_known_source	NA	years	NA	terrestrial	NA	host genotype	NA	20/18	0	20/18	19	20/18	19	static	none
Ms0-NA-BC56	Ms0-NA-BC56	Etemadi2018	AMPLICON	V4	515F_806R	PRJNA399644	NA	NA	NA	NA	control	control	none	14d	end	leaves	NA	NA	tolerant_Ms0	plant	NA	Arabidopsis thaliana	innate	55.75	37.35	206	temperate	whole_body	whole_leaves	eudicots	plant	annual plant	year	lab_with_known_source	NA	years	NA	terrestrial	NA	host genotype	NA	20/18	0	20/18	19	20/18	19	static	none
Ms0-NA-BC58	Ms0-NA-BC58	Etemadi2018	AMPLICON	V4	515F_806R	PRJNA399644	NA	NA	NA	NA	control	control	none	14d	end	leaves	NA	NA	tolerant_Ms0	plant	NA	Arabidopsis thaliana	innate	55.75	37.35	206	temperate	whole_body	whole_leaves	eudicots	plant	annual plant	year	lab_with_known_source	NA	years	NA	terrestrial	NA	host genotype	NA	20/18	0	20/18	19	20/18	19	static	none
SRR7802821	SRR7802821	Fontaine2018	AMPLICON	V4	515F_806R	PRJNA477306	SAMN09464850	16sal15	16a	16sal15	control	control	none	baseline_end	baseline_end	feces	NA	adult flightless fruit flies/Drosophila hydei	NA	ectothermic	sexually mature	Plethodon cinereus	adaptive	37	-80	481	temperate	internal	feces	salamanders	amphibians	20-25 years	year	collected	28	days	NA	terrestrial	NA	individual	28	15	0	7.4-20.9	NA	15	15	static	none
SRR7802822	SRR7802822	Fontaine2018	AMPLICON	V4	515F_806R	PRJNA477306	SAMN09464851	20sal15	20a	20sal15	control	control	none	baseline_end	baseline_end	feces	NA	adult flightless fruit flies/Drosophila hydei	NA	ectothermic	sexually mature	Plethodon cinereus	adaptive	37	-80	481	temperate	internal	feces	salamanders	amphibians	20-25 years	year	collected	28	days	NA	terrestrial	NA	individual	28	15	0	7.4-20.9	NA	15	15	static	none
SRR7802779	SRR7802779	Fontaine2018	AMPLICON	V4	515F_806R	PRJNA477306	SAMN09464852	21sal15	21a	21sal15	control	control	none	baseline_end	baseline_end	feces	NA	adult flightless fruit flies/Drosophila hydei	NA	ectothermic	sexually mature	Plethodon cinereus	adaptive	37	-80	481	temperate	internal	feces	salamanders	amphibians	20-25 years	year	collected	28	days	NA	terrestrial	NA	individual	28	15	0	7.4-20.9	NA	15	15	static	none
SRR7802778	SRR7802778	Fontaine2018	AMPLICON	V4	515F_806R	PRJNA477306	SAMN09464853	22sal15	22a	22sal15	control	control	none	baseline_end	baseline_end	feces	NA	adult flightless fruit flies/Drosophila hydei	NA	ectothermic	sexually mature	Plethodon cinereus	adaptive	37	-80	481	temperate	internal	feces	salamanders	amphibians	20-25 years	year	collected	28	days	NA	terrestrial	NA	individual	28	15	0	7.4-20.9	NA	15	15	static	none
SRR7802781	SRR7802781	Fontaine2018	AMPLICON	V4	515F_806R	PRJNA477306	SAMN09464854	23sal15	23a	23sal15	control	control	none	baseline_end	baseline_end	feces	NA	adult flightless fruit flies/Drosophila hydei	NA	ectothermic	sexually mature	Plethodon cinereus	adaptive	37	-80	481	temperate	internal	feces	salamanders	amphibians	20-25 years	year	collected	28	days	NA	terrestrial	NA	individual	28	15	0	7.4-20.9	NA	15	15	static	none
SRR7802780	SRR7802780	Fontaine2018	AMPLICON	V4	515F_806R	PRJNA477306	SAMN09464855	24sal15	24a	24sal15	control	control	none	baseline_end	baseline_end	feces	NA	adult flightless fruit flies/Drosophila hydei	NA	ectothermic	sexually mature	Plethodon cinereus	adaptive	37	-80	481	temperate	internal	feces	salamanders	amphibians	20-25 years	year	collected	28	days	NA	terrestrial	NA	individual	28	15	0	7.4-20.9	NA	15	15	static	none
SRR7802775	SRR7802775	Fontaine2018	AMPLICON	V4	515F_806R	PRJNA477306	SAMN09464856	27sal15	27a	27sal15	control	control	none	baseline_end	baseline_end	feces	NA	adult flightless fruit flies/Drosophila hydei	NA	ectothermic	sexually mature	Plethodon cinereus	adaptive	37	-80	481	temperate	internal	feces	salamanders	amphibians	20-25 years	year	collected	28	days	NA	terrestrial	NA	individual	28	15	0	7.4-20.9	NA	15	15	static	none
SRR7802774	SRR7802774	Fontaine2018	AMPLICON	V4	515F_806R	PRJNA477306	SAMN09464857	28sal15	28a	28sal15	control	control	none	baseline_end	baseline_end	feces	NA	adult flightless fruit flies/Drosophila hydei	NA	ectothermic	sexually mature	Plethodon cinereus	adaptive	37	-80	481	temperate	internal	feces	salamanders	amphibians	20-25 years	year	collected	28	days	NA	terrestrial	NA	individual	28	15	0	7.4-20.9	NA	15	15	static	none
SRR7802777	SRR7802777	Fontaine2018	AMPLICON	V4	515F_806R	PRJNA477306	SAMN09464858	29sal15	29a	29sal15	control	control	none	baseline_end	baseline_end	feces	NA	adult flightless fruit flies/Drosophila hydei	NA	ectothermic	sexually mature	Plethodon cinereus	adaptive	37	-80	481	temperate	internal	feces	salamanders	amphibians	20-25 years	year	collected	28	days	NA	terrestrial	NA	individual	28	15	0	7.4-20.9	NA	15	15	static	none
SRR7802776	SRR7802776	Fontaine2018	AMPLICON	V4	515F_806R	PRJNA477306	SAMN09464859	30sal15	30a	30sal15	control	control	none	baseline_end	baseline_end	feces	NA	adult flightless fruit flies/Drosophila hydei	NA	ectothermic	sexually mature	Plethodon cinereus	adaptive	37	-80	481	temperate	internal	feces	salamanders	amphibians	20-25 years	year	collected	28	days	NA	terrestrial	NA	individual	28	15	0	7.4-20.9	NA	15	15	static	none
SRR7802773	SRR7802773	Fontaine2018	AMPLICON	V4	515F_806R	PRJNA477306	SAMN09464860	31sal15	31a	31sal15	control	control	none	baseline_end	baseline_end	feces	NA	adult flightless fruit flies/Drosophila hydei	NA	ectothermic	sexually mature	Plethodon cinereus	adaptive	37	-80	481	temperate	internal	feces	salamanders	amphibians	20-25 years	year	collected	28	days	NA	terrestrial	NA	individual	28	15	0	7.4-20.9	NA	15	15	static	none
SRR7802772	SRR7802772	Fontaine2018	AMPLICON	V4	515F_806R	PRJNA477306	SAMN09464861	32sal15	32a	32sal15	control	control	none	baseline_end	baseline_end	feces	NA	adult flightless fruit flies/Drosophila hydei	NA	ectothermic	sexually mature	Plethodon cinereus	adaptive	37	-80	481	temperate	internal	feces	salamanders	amphibians	20-25 years	year	collected	28	days	NA	terrestrial	NA	individual	28	15	0	7.4-20.9	NA	15	15	static	none
SRR7802811	SRR7802811	Fontaine2018	AMPLICON	V4	515F_806R	PRJNA477306	SAMN09464862	35sal15	35a	35sal15	control	control	none	baseline_end	baseline_end	feces	NA	adult flightless fruit flies/Drosophila hydei	NA	ectothermic	sexually mature	Plethodon cinereus	adaptive	37	-80	481	temperate	internal	feces	salamanders	amphibians	20-25 years	year	collected	28	days	NA	terrestrial	NA	individual	28	15	0	7.4-20.9	NA	15	15	static	none
SRR7802812	SRR7802812	Fontaine2018	AMPLICON	V4	515F_806R	PRJNA477306	SAMN09464863	39sal15	39a	39sal15	control	control	none	baseline_end	baseline_end	feces	NA	adult flightless fruit flies/Drosophila hydei	NA	ectothermic	sexually mature	Plethodon cinereus	adaptive	37	-80	481	temperate	internal	feces	salamanders	amphibians	20-25 years	year	collected	28	days	NA	terrestrial	NA	individual	28	15	0	7.4-20.9	NA	15	15	static	none
SRR7802809	SRR7802809	Fontaine2018	AMPLICON	V4	515F_806R	PRJNA477306	SAMN09464864	3sal15	3a	3sal15	control	control	none	baseline_end	baseline_end	feces	NA	adult flightless fruit flies/Drosophila hydei	NA	ectothermic	sexually mature	Plethodon cinereus	adaptive	37	-80	481	temperate	internal	feces	salamanders	amphibians	20-25 years	year	collected	28	days	NA	terrestrial	NA	individual	28	15	0	7.4-20.9	NA	15	15	static	none
SRR7802810	SRR7802810	Fontaine2018	AMPLICON	V4	515F_806R	PRJNA477306	SAMN09464865	40sal15	40a	40sal15	control	control	none	baseline_end	baseline_end	feces	NA	adult flightless fruit flies/Drosophila hydei	NA	ectothermic	sexually mature	Plethodon cinereus	adaptive	37	-80	481	temperate	internal	feces	salamanders	amphibians	20-25 years	year	collected	28	days	NA	terrestrial	NA	individual	28	15	0	7.4-20.9	NA	15	15	static	none
SRR7802807	SRR7802807	Fontaine2018	AMPLICON	V4	515F_806R	PRJNA477306	SAMN09464866	7sal15	7a	7sal15	control	control	none	baseline_end	baseline_end	feces	NA	adult flightless fruit flies/Drosophila hydei	NA	ectothermic	sexually mature	Plethodon cinereus	adaptive	37	-80	481	temperate	internal	feces	salamanders	amphibians	20-25 years	year	collected	28	days	NA	terrestrial	NA	individual	28	15	0	7.4-20.9	NA	15	15	static	none
SRR7802808	SRR7802808	Fontaine2018	AMPLICON	V4	515F_806R	PRJNA477306	SAMN09464867	8sal15	8a	8sal15	control	control	none	baseline_end	baseline_end	feces	NA	adult flightless fruit flies/Drosophila hydei	NA	ectothermic	sexually mature	Plethodon cinereus	adaptive	37	-80	481	temperate	internal	feces	salamanders	amphibians	20-25 years	year	collected	28	days	NA	terrestrial	NA	individual	28	15	0	7.4-20.9	NA	15	15	static	none
SRR7802805	SRR7802805	Fontaine2018	AMPLICON	V4	515F_806R	PRJNA477306	SAMN09464868	9sal15	9a	9sal15	control	control	none	baseline_end	baseline_end	feces	NA	adult flightless fruit flies/Drosophila hydei	NA	ectothermic	sexually mature	Plethodon cinereus	adaptive	37	-80	481	temperate	internal	feces	salamanders	amphibians	20-25 years	year	collected	28	days	NA	terrestrial	NA	individual	28	15	0	7.4-20.9	NA	15	15	static	none
SRR13588560	SRR13588560	Fontaine2020	AMPLICON	V4	515F_806R	PRJNA601186	SAMN13940927	BLB18	NA	B110	control	control	none	10d	end	entire gut	NA	commercial rabbit chow	NA	ectothermic	tadpole	Lithobates clamitans; Lithobates catesbeianus	adaptive	41.6427	-80.4277	316	temperate	internal	entire gut	frogs	amphibians	10 years, 16 years	year	collected	14	days	NA	aquatic	freshwater	none	14	24	0	24-29.5	24	24	24	static	none
SRR13588524	SRR13588524	Fontaine2020	AMPLICON	V4	515F_806R	PRJNA601186	SAMN13941111	GLD15	NA	G140	control	control	none	10d	end	entire gut	NA	commercial rabbit chow	NA	ectothermic	tadpole	Lithobates clamitans; Lithobates catesbeianus	adaptive	41.6427	-80.4277	316	temperate	internal	entire gut	frogs	amphibians	10 years, 16 years	year	collected	14	days	NA	aquatic	freshwater	none	14	24	0	24-29.5	24	24	24	static	none
SRR13588810	SRR13588810	Fontaine2020	AMPLICON	V4	515F_806R	PRJNA601186	SAMN13940956	BLD14	NA	B139	control	control	none	10d	end	entire gut	NA	commercial rabbit chow	NA	ectothermic	tadpole	Lithobates clamitans; Lithobates catesbeianus	adaptive	41.6427	-80.4277	316	temperate	internal	entire gut	frogs	amphibians	10 years, 16 years	year	collected	14	days	NA	aquatic	freshwater	none	14	24	0	24-29.5	24	24	24	static	none
SRR13588561	SRR13588561	Fontaine2020	AMPLICON	V4	515F_806R	PRJNA601186	SAMN13940926	BLB17	NA	B109	control	control	none	10d	end	entire gut	NA	commercial rabbit chow	NA	ectothermic	tadpole	Lithobates clamitans; Lithobates catesbeianus	adaptive	41.6427	-80.4277	316	temperate	internal	entire gut	frogs	amphibians	10 years, 16 years	year	collected	14	days	NA	aquatic	freshwater	none	14	24	0	24-29.5	24	24	24	static	none
SRR13588602	SRR13588602	Fontaine2020	AMPLICON	V4	515F_806R	PRJNA601186	SAMN13940909	BLA17	NA	B92	control	control	none	10d	end	entire gut	NA	commercial rabbit chow	NA	ectothermic	tadpole	Lithobates clamitans; Lithobates catesbeianus	adaptive	41.6427	-80.4277	316	temperate	internal	entire gut	frogs	amphibians	10 years, 16 years	year	collected	14	days	NA	aquatic	freshwater	none	14	24	0	24-29.5	24	24	24	static	none
SRR13588621	SRR13588621	Fontaine2020	AMPLICON	V4	515F_806R	PRJNA601186	SAMN13941061	GLA15	NA	G90	control	control	none	10d	end	entire gut	NA	commercial rabbit chow	NA	ectothermic	tadpole	Lithobates clamitans; Lithobates catesbeianus	adaptive	41.6427	-80.4277	316	temperate	internal	entire gut	frogs	amphibians	10 years, 16 years	year	collected	14	days	NA	aquatic	freshwater	none	14	24	0	24-29.5	24	24	24	static	none
SRR13588791	SRR13588791	Fontaine2020	AMPLICON	V4	515F_806R	PRJNA601186	SAMN13941124	GLE13	NA	G153	control	control	none	10d	end	entire gut	NA	commercial rabbit chow	NA	ectothermic	tadpole	Lithobates clamitans; Lithobates catesbeianus	adaptive	41.6427	-80.4277	316	temperate	internal	entire gut	frogs	amphibians	10 years, 16 years	year	collected	14	days	NA	aquatic	freshwater	none	14	24	0	24-29.5	24	24	24	static	none
SRR13588542	SRR13588542	Fontaine2020	AMPLICON	V4	515F_806R	PRJNA601186	SAMN13941095	GLC16	NA	G124	control	control	none	10d	end	entire gut	NA	commercial rabbit chow	NA	ectothermic	tadpole	Lithobates clamitans; Lithobates catesbeianus	adaptive	41.6427	-80.4277	316	temperate	internal	entire gut	frogs	amphibians	10 years, 16 years	year	collected	14	days	NA	aquatic	freshwater	none	14	24	0	24-29.5	24	24	24	static	none
SRR13588525	SRR13588525	Fontaine2020	AMPLICON	V4	515F_806R	PRJNA601186	SAMN13941110	GLD14	NA	G139	control	control	none	10d	end	entire gut	NA	commercial rabbit chow	NA	ectothermic	tadpole	Lithobates clamitans; Lithobates catesbeianus	adaptive	41.6427	-80.4277	316	temperate	internal	entire gut	frogs	amphibians	10 years, 16 years	year	collected	14	days	NA	aquatic	freshwater	none	14	24	0	24-29.5	24	24	24	static	none
SRR13588543	SRR13588543	Fontaine2020	AMPLICON	V4	515F_806R	PRJNA601186	SAMN13941094	GLC15	NA	G123	control	control	none	10d	end	entire gut	NA	commercial rabbit chow	NA	ectothermic	tadpole	Lithobates clamitans; Lithobates catesbeianus	adaptive	41.6427	-80.4277	316	temperate	internal	entire gut	frogs	amphibians	10 years, 16 years	year	collected	14	days	NA	aquatic	freshwater	none	14	24	0	24-29.5	24	24	24	static	none
SRR13588809	SRR13588809	Fontaine2020	AMPLICON	V4	515F_806R	PRJNA601186	SAMN13940957	BLD15	NA	B140	control	control	none	10d	end	entire gut	NA	commercial rabbit chow	NA	ectothermic	tadpole	Lithobates clamitans; Lithobates catesbeianus	adaptive	41.6427	-80.4277	316	temperate	internal	entire gut	frogs	amphibians	10 years, 16 years	year	collected	14	days	NA	aquatic	freshwater	none	14	24	0	24-29.5	24	24	24	static	none
SRR13588523	SRR13588523	Fontaine2020	AMPLICON	V4	515F_806R	PRJNA601186	SAMN13941112	GLD16	NA	G141	control	control	none	10d	end	entire gut	NA	commercial rabbit chow	NA	ectothermic	tadpole	Lithobates clamitans; Lithobates catesbeianus	adaptive	41.6427	-80.4277	316	temperate	internal	entire gut	frogs	amphibians	10 years, 16 years	year	collected	14	days	NA	aquatic	freshwater	none	14	24	0	24-29.5	24	24	24	static	none
SRR13588789	SRR13588789	Fontaine2020	AMPLICON	V4	515F_806R	PRJNA601186	SAMN13941126	GLE15	NA	G155	control	control	none	10d	end	entire gut	NA	commercial rabbit chow	NA	ectothermic	tadpole	Lithobates clamitans; Lithobates catesbeianus	adaptive	41.6427	-80.4277	316	temperate	internal	entire gut	frogs	amphibians	10 years, 16 years	year	collected	14	days	NA	aquatic	freshwater	none	14	24	0	24-29.5	24	24	24	static	none
SRR13588769	SRR13588769	Fontaine2020	AMPLICON	V4	515F_806R	PRJNA601186	SAMN13940971	BLE15	NA	B154	control	control	none	10d	end	entire gut	NA	commercial rabbit chow	NA	ectothermic	tadpole	Lithobates clamitans; Lithobates catesbeianus	adaptive	41.6427	-80.4277	316	temperate	internal	entire gut	frogs	amphibians	10 years, 16 years	year	collected	14	days	NA	aquatic	freshwater	none	14	24	0	24-29.5	24	24	24	static	none
SRR13588583	SRR13588583	Fontaine2020	AMPLICON	V4	515F_806R	PRJNA601186	SAMN13941079	GLB17	NA	G108	control	control	none	10d	end	entire gut	NA	commercial rabbit chow	NA	ectothermic	tadpole	Lithobates clamitans; Lithobates catesbeianus	adaptive	41.6427	-80.4277	316	temperate	internal	entire gut	frogs	amphibians	10 years, 16 years	year	collected	14	days	NA	aquatic	freshwater	none	14	24	0	24-29.5	24	24	24	static	none
SRR13588824	SRR13588824	Fontaine2020	AMPLICON	V4	515F_806R	PRJNA601186	SAMN13940943	BLC17	NA	B126	control	control	none	10d	end	entire gut	NA	commercial rabbit chow	NA	ectothermic	tadpole	Lithobates clamitans; Lithobates catesbeianus	adaptive	41.6427	-80.4277	316	temperate	internal	entire gut	frogs	amphibians	10 years, 16 years	year	collected	14	days	NA	aquatic	freshwater	none	14	24	0	24-29.5	24	24	24	static	none
SRR13588586	SRR13588586	Fontaine2020	AMPLICON	V4	515F_806R	PRJNA601186	SAMN13941077	GLB15	NA	G106	control	control	none	10d	end	entire gut	NA	commercial rabbit chow	NA	ectothermic	tadpole	Lithobates clamitans; Lithobates catesbeianus	adaptive	41.6427	-80.4277	316	temperate	internal	entire gut	frogs	amphibians	10 years, 16 years	year	collected	14	days	NA	aquatic	freshwater	none	14	24	0	24-29.5	24	24	24	static	none
SRR13588541	SRR13588541	Fontaine2020	AMPLICON	V4	515F_806R	PRJNA601186	SAMN13941096	GLC17	NA	G125	control	control	none	10d	end	entire gut	NA	commercial rabbit chow	NA	ectothermic	tadpole	Lithobates clamitans; Lithobates catesbeianus	adaptive	41.6427	-80.4277	316	temperate	internal	entire gut	frogs	amphibians	10 years, 16 years	year	collected	14	days	NA	aquatic	freshwater	none	14	24	0	24-29.5	24	24	24	static	none
SRR13588603	SRR13588603	Fontaine2020	AMPLICON	V4	515F_806R	PRJNA601186	SAMN13940908	BLA16	NA	B91	control	control	none	10d	end	entire gut	NA	commercial rabbit chow	NA	ectothermic	tadpole	Lithobates clamitans; Lithobates catesbeianus	adaptive	41.6427	-80.4277	316	temperate	internal	entire gut	frogs	amphibians	10 years, 16 years	year	collected	14	days	NA	aquatic	freshwater	none	14	24	0	24-29.5	24	24	24	static	none
SRR13588622	SRR13588622	Fontaine2020	AMPLICON	V4	515F_806R	PRJNA601186	SAMN13941060	GLA14	NA	G89	control	control	none	10d	end	entire gut	NA	commercial rabbit chow	NA	ectothermic	tadpole	Lithobates clamitans; Lithobates catesbeianus	adaptive	41.6427	-80.4277	316	temperate	internal	entire gut	frogs	amphibians	10 years, 16 years	year	collected	14	days	NA	aquatic	freshwater	none	14	24	0	24-29.5	24	24	24	static	none
SRR13588825	SRR13588825	Fontaine2020	AMPLICON	V4	515F_806R	PRJNA601186	SAMN13940942	BLC16	NA	B125	control	control	none	10d	end	entire gut	NA	commercial rabbit chow	NA	ectothermic	tadpole	Lithobates clamitans; Lithobates catesbeianus	adaptive	41.6427	-80.4277	316	temperate	internal	entire gut	frogs	amphibians	10 years, 16 years	year	collected	14	days	NA	aquatic	freshwater	none	14	24	0	24-29.5	24	24	24	static	none
SRR13588584	SRR13588584	Fontaine2020	AMPLICON	V4	515F_806R	PRJNA601186	SAMN13941078	GLB16	NA	G107	control	control	none	10d	end	entire gut	NA	commercial rabbit chow	NA	ectothermic	tadpole	Lithobates clamitans; Lithobates catesbeianus	adaptive	41.6427	-80.4277	316	temperate	internal	entire gut	frogs	amphibians	10 years, 16 years	year	collected	14	days	NA	aquatic	freshwater	none	14	24	0	24-29.5	24	24	24	static	none
SRR13588562	SRR13588562	Fontaine2020	AMPLICON	V4	515F_806R	PRJNA601186	SAMN13940925	BLB16	NA	B108	control	control	none	10d	end	entire gut	NA	commercial rabbit chow	NA	ectothermic	tadpole	Lithobates clamitans; Lithobates catesbeianus	adaptive	41.6427	-80.4277	316	temperate	internal	entire gut	frogs	amphibians	10 years, 16 years	year	collected	14	days	NA	aquatic	freshwater	none	14	24	0	24-29.5	24	24	24	static	none
SRR13588601	SRR13588601	Fontaine2020	AMPLICON	V4	515F_806R	PRJNA601186	SAMN13940910	BLA18	NA	B93	control	control	none	10d	end	entire gut	NA	commercial rabbit chow	NA	ectothermic	tadpole	Lithobates clamitans; Lithobates catesbeianus	adaptive	41.6427	-80.4277	316	temperate	internal	entire gut	frogs	amphibians	10 years, 16 years	year	collected	14	days	NA	aquatic	freshwater	none	14	24	0	24-29.5	24	24	24	static	none
SRR13588770	SRR13588770	Fontaine2020	AMPLICON	V4	515F_806R	PRJNA601186	SAMN13940970	BLE14	NA	B153	control	control	none	10d	end	entire gut	NA	commercial rabbit chow	NA	ectothermic	tadpole	Lithobates clamitans; Lithobates catesbeianus	adaptive	41.6427	-80.4277	316	temperate	internal	entire gut	frogs	amphibians	10 years, 16 years	year	collected	14	days	NA	aquatic	freshwater	none	14	24	0	24-29.5	24	24	24	static	none
SRR13588823	SRR13588823	Fontaine2020	AMPLICON	V4	515F_806R	PRJNA601186	SAMN13940944	BLC18	NA	B127	control	control	none	10d	end	entire gut	NA	commercial rabbit chow	NA	ectothermic	tadpole	Lithobates clamitans; Lithobates catesbeianus	adaptive	41.6427	-80.4277	316	temperate	internal	entire gut	frogs	amphibians	10 years, 16 years	year	collected	14	days	NA	aquatic	freshwater	none	14	24	0	24-29.5	24	24	24	static	none
SRR13588790	SRR13588790	Fontaine2020	AMPLICON	V4	515F_806R	PRJNA601186	SAMN13941125	GLE14	NA	G154	control	control	none	10d	end	entire gut	NA	commercial rabbit chow	NA	ectothermic	tadpole	Lithobates clamitans; Lithobates catesbeianus	adaptive	41.6427	-80.4277	316	temperate	internal	entire gut	frogs	amphibians	10 years, 16 years	year	collected	14	days	NA	aquatic	freshwater	none	14	24	0	24-29.5	24	24	24	static	none
SRR5265142	SRR5265142	Gajigan2017	AMPLICON	V4	515F_806R	PRJNA341929	SAMN06318647	TC2	NA	TC2	control	control	none	10d	end	tissue	NA	NA	NA	ectothermic	NA	Acropora digitifera	innate	16.2913	120.012	NA	tropical	internal	tissue	corals	corals	a couple of years	year	collected	49	days	NA	aquatic	sea	none	49	27	0	27	27	27	27	static	none
SRR5265143	SRR5265143	Gajigan2017	AMPLICON	V4	515F_806R	PRJNA341929	SAMN06318646	TC1	NA	TC1	control	control	none	10d	end	tissue	NA	NA	NA	ectothermic	NA	Acropora digitifera	innate	16.2913	120.012	NA	tropical	internal	tissue	corals	corals	a couple of years	year	collected	49	days	NA	aquatic	sea	none	49	27	0	27	27	27	27	static	none
SRR5265147	SRR5265147	Gajigan2017	AMPLICON	V4	515F_806R	PRJNA341929	SAMN06318642	MC2	NA	MC2	control	control	none	10d	end	mucus	NA	NA	NA	ectothermic	NA	Acropora digitifera	innate	16.2913	120.012	NA	tropical	external	mucus	corals	corals	a couple of years	year	collected	49	days	NA	aquatic	sea	none	49	27	0	27	27	27	27	static	none
SRR5265148	SRR5265148	Gajigan2017	AMPLICON	V4	515F_806R	PRJNA341929	SAMN06318641	MC1	NA	MC1	control	control	none	10d	end	mucus	NA	NA	NA	ectothermic	NA	Acropora digitifera	innate	16.2913	120.012	NA	tropical	external	mucus	corals	corals	a couple of years	year	collected	49	days	NA	aquatic	sea	none	49	27	0	27	27	27	27	static	none
SRR11359134	SRR11359134	Greenspan2020	AMPLICON	V4	515F_806R	PRJNA613682	SAMN14414810	gutlab11	-2.47765	gutlab11	control	control	none	NA	NA	gut_lab	NA	NA	NA	ectothermic	Gosner’s stage 25	Scinax perpusillus	adaptive	-22.8316	-46.9651	693	tropical	internal	entire gut	frogs	amphibians	10-12 years	year	collected	NA	days	NA	aquatic	freshwater	NA	NA	21.449984 to 18.972338	0	unknown	NA	NA	NA	NA	NA
SRR11359240	SRR11359240	Greenspan2020	AMPLICON	V4	515F_806R	PRJNA613682	SAMN14414830	gutlab46	-3.51177	gutlab46	control	control	none	NA	NA	gut_lab	NA	NA	NA	ectothermic	Gosner’s stage 25	Scinax perpusillus	adaptive	-22.8316	-46.9651	693	tropical	internal	entire gut	frogs	amphibians	10-12 years	year	collected	NA	days	NA	aquatic	freshwater	NA	NA	21.664566 to 18.152798	0	unknown	NA	NA	NA	NA	NA
SRR11358905	SRR11358905	Greenspan2020	AMPLICON	V4	515F_806R	PRJNA613682	SAMN14414877	mouthlab11	-2.47765	mouthlab11	control	control	none	NA	NA	mouth_lab	NA	NA	NA	ectothermic	Gosner’s stage 25	Scinax perpusillus	adaptive	-22.8316	-46.9651	693	tropical	internal	mouth	frogs	amphibians	10-12 years	year	collected	NA	days	NA	aquatic	freshwater	NA	NA	21.449984 to 18.972338	0	unknown	NA	NA	NA	NA	NA
SRR11358870	SRR11358870	Greenspan2020	AMPLICON	V4	515F_806R	PRJNA613682	SAMN14414908	mouthlab46	-3.51177	mouthlab46	control	control	none	NA	NA	mouth_lab	NA	NA	NA	ectothermic	Gosner’s stage 25	Scinax perpusillus	adaptive	-22.8316	-46.9651	693	tropical	internal	mouth	frogs	amphibians	10-12 years	year	collected	NA	days	NA	aquatic	freshwater	NA	NA	21.664566 to 18.152798	0	unknown	NA	NA	NA	NA	NA
SRR11359117	SRR11359117	Greenspan2020	AMPLICON	V4	515F_806R	PRJNA613682	SAMN14414931	swab011	-2.47765	swab011	control	control	none	NA	NA	swab sample	NA	NA	NA	plant	NA	Alcantarea imperialis	innate	-22.8316	-46.9651	693	tropical	external	leaves	monocots	plant	2-5 years	year	collected	NA	days	NA	terrestrial	NA	NA	NA	21.449984 to 18.972338	0	unknown	NA	NA	NA	NA	NA
SRR11358996	SRR11358996	Greenspan2020	AMPLICON	V4	515F_806R	PRJNA613682	SAMN14414962	swab046	-3.51177	swab046	control	control	none	NA	NA	swab sample	NA	NA	NA	plant	NA	Alcantarea imperialis	innate	-22.8316	-46.9651	693	tropical	external	leaves	monocots	plant	2-5 years	year	collected	NA	days	NA	terrestrial	NA	NA	NA	21.664566 to 18.152798	0	unknown	NA	NA	NA	NA	NA
SRR11358826	SRR11358826	Greenspan2020	AMPLICON	V4	515F_806R	PRJNA613682	SAMN14414990	swab1311	-2.47765	swab1311	control	control	none	NA	NA	swab sample	NA	NA	NA	plant	NA	Alcantarea imperialis	innate	-22.8316	-46.9651	693	tropical	external	leaves	monocots	plant	2-5 years	year	collected	NA	days	NA	terrestrial	NA	NA	NA	21.449984 to 18.972338	0	unknown	NA	NA	NA	NA	NA
SRR11358733	SRR11358733	Greenspan2020	AMPLICON	V4	515F_806R	PRJNA613682	SAMN14415021	swab1346	-3.51177	swab1346	control	control	none	NA	NA	swab sample	NA	NA	NA	plant	NA	Alcantarea imperialis	innate	-22.8316	-46.9651	693	tropical	external	leaves	monocots	plant	2-5 years	year	collected	NA	days	NA	terrestrial	NA	NA	NA	21.664566 to 18.152798	0	unknown	NA	NA	NA	NA	NA
SRR11359154	SRR11359154	Greenspan2020	AMPLICON	V4	515F_806R	PRJNA613682	SAMN14415049	swab711	-2.47765	swab711	control	control	none	NA	NA	swab sample	NA	NA	NA	plant	NA	Alcantarea imperialis	innate	-22.8316	-46.9651	693	tropical	external	leaves	monocots	plant	2-5 years	year	collected	NA	days	NA	terrestrial	NA	NA	NA	21.449984 to 18.972338	0	unknown	NA	NA	NA	NA	NA
SRR11359142	SRR11359142	Greenspan2020	AMPLICON	V4	515F_806R	PRJNA613682	SAMN14415080	swab746	-3.51177	swab746	control	control	none	NA	NA	swab sample	NA	NA	NA	plant	NA	Alcantarea imperialis	innate	-22.8316	-46.9651	693	tropical	external	leaves	monocots	plant	2-5 years	year	collected	NA	days	NA	terrestrial	NA	NA	NA	21.664566 to 18.152798	0	unknown	NA	NA	NA	NA	NA
SRR10255773	SRR10255773	Hartman2020	AMPLICON	V5-V6	784F_1061R	PRJNA576764	SAMN13006768	tc141_S36	1	tc141	control	control	none	14d	end	whole	male	Artemia nauplii	AIMS2	ectothermic	NA	Exaiptasia diaphana	innate	-18.15	147.483	NA	tropical	internal	tissue	corals	corals	a couple of years	year	collected	1000	years	NA	aquatic	sea	none	10	26	0	26	26	26	26	ramping	0.021
SRR10255772	SRR10255772	Hartman2020	AMPLICON	V5-V6	784F_1061R	PRJNA576764	SAMN13006769	tc142_S74	2	tc142	control	control	none	14d	end	whole	male	Artemia nauplii	AIMS2	ectothermic	NA	Exaiptasia diaphana	innate	-18.15	147.483	NA	tropical	internal	tissue	corals	corals	a couple of years	year	collected	1000	years	NA	aquatic	sea	none	10	26	0	26	26	26	26	ramping	0.021
SRR10255771	SRR10255771	Hartman2020	AMPLICON	V5-V6	784F_1061R	PRJNA576764	SAMN13006770	tc143_S112	3	tc143	control	control	none	14d	end	whole	male	Artemia nauplii	AIMS2	ectothermic	NA	Exaiptasia diaphana	innate	-18.15	147.483	NA	tropical	internal	tissue	corals	corals	a couple of years	year	collected	1000	years	NA	aquatic	sea	none	10	26	0	26	26	26	26	ramping	0.021
SRR10255770	SRR10255770	Hartman2020	AMPLICON	V5-V6	784F_1061R	PRJNA576764	SAMN13006771	tc144_S150	4	tc144	control	control	none	14d	end	whole	male	Artemia nauplii	AIMS2	ectothermic	NA	Exaiptasia diaphana	innate	-18.15	147.483	NA	tropical	internal	tissue	corals	corals	a couple of years	year	collected	1000	years	NA	aquatic	sea	none	10	26	0	26	26	26	26	ramping	0.021
SRR10255769	SRR10255769	Hartman2020	AMPLICON	V5-V6	784F_1061R	PRJNA576764	SAMN13006772	tc145_S188	5	tc145	control	control	none	14d	end	whole	male	Artemia nauplii	AIMS2	ectothermic	NA	Exaiptasia diaphana	innate	-18.15	147.483	NA	tropical	internal	tissue	corals	corals	a couple of years	year	collected	1000	years	NA	aquatic	sea	none	10	26	0	26	26	26	26	ramping	0.021
SRR10255768	SRR10255768	Hartman2020	AMPLICON	V5-V6	784F_1061R	PRJNA576764	SAMN13006773	tc146_S226	6	tc146	control	control	none	14d	end	whole	male	Artemia nauplii	AIMS2	ectothermic	NA	Exaiptasia diaphana	innate	-18.15	147.483	NA	tropical	internal	tissue	corals	corals	a couple of years	year	collected	1000	years	NA	aquatic	sea	none	10	26	0	26	26	26	26	ramping	0.021
SRR7907053	SRR7907053	Horlick2020	AMPLICON	V4	515F_806R	PRJNA492935	SAMN10118768	32	NA	22_Fishmeal_digesta	control	control	none	21d	end	digesta	mix	control	NA	ectothermic	NA	Seriola lalandi	adaptive	-32	152	NA	subtropical	internal	gut_content	fishes	fishes	5-6 years	year	lab_with_known_source	NA	days	NA	aquatic	sea	host diet	NA	22	0	22	22	22	22	ramping	0.0208
SRR7907050	SRR7907050	Horlick2020	AMPLICON	V4	515F_806R	PRJNA492935	SAMN10118768	36	NA	22_Fishmeal_digesta	control	control	none	21d	end	digesta	mix	control	NA	ectothermic	NA	Seriola lalandi	adaptive	-32	152	NA	subtropical	internal	gut_content	fishes	fishes	5-6 years	year	lab_with_known_source	NA	days	NA	aquatic	sea	host diet	NA	22	0	22	22	22	22	ramping	0.0208
SRR7907081	SRR7907081	Horlick2020	AMPLICON	V4	515F_806R	PRJNA492935	SAMN10118768	40	NA	22_Fishmeal_digesta	control	control	none	21d	end	digesta	mix	control	NA	ectothermic	NA	Seriola lalandi	adaptive	-32	152	NA	subtropical	internal	gut_content	fishes	fishes	5-6 years	year	lab_with_known_source	NA	days	NA	aquatic	sea	host diet	NA	22	0	22	22	22	22	ramping	0.0208
SRR7907086	SRR7907086	Horlick2020	AMPLICON	V4	515F_806R	PRJNA492935	SAMN10118768	44	NA	22_Fishmeal_digesta	control	control	none	21d	end	digesta	mix	control	NA	ectothermic	NA	Seriola lalandi	adaptive	-32	152	NA	subtropical	internal	gut_content	fishes	fishes	5-6 years	year	lab_with_known_source	NA	days	NA	aquatic	sea	host diet	NA	22	0	22	22	22	22	ramping	0.0208
SRR7907087	SRR7907087	Horlick2020	AMPLICON	V4	515F_806R	PRJNA492935	SAMN10118768	48	NA	22_Fishmeal_digesta	control	control	none	21d	end	digesta	mix	control	NA	ectothermic	NA	Seriola lalandi	adaptive	-32	152	NA	subtropical	internal	gut_content	fishes	fishes	5-6 years	year	lab_with_known_source	NA	days	NA	aquatic	sea	host diet	NA	22	0	22	22	22	22	ramping	0.0208
SRR7907109	SRR7907109	Horlick2020	AMPLICON	V4	515F_806R	PRJNA492935	SAMN10118768	52	NA	22_Fishmeal_digesta	control	control	none	21d	end	digesta	mix	control	NA	ectothermic	NA	Seriola lalandi	adaptive	-32	152	NA	subtropical	internal	gut_content	fishes	fishes	5-6 years	year	lab_with_known_source	NA	days	NA	aquatic	sea	host diet	NA	22	0	22	22	22	22	ramping	0.0208
SRR7907107	SRR7907107	Horlick2020	AMPLICON	V4	515F_806R	PRJNA492935	SAMN10118768	56	NA	22_Fishmeal_digesta	control	control	none	21d	end	digesta	mix	control	NA	ectothermic	NA	Seriola lalandi	adaptive	-32	152	NA	subtropical	internal	gut_content	fishes	fishes	5-6 years	year	lab_with_known_source	NA	days	NA	aquatic	sea	host diet	NA	22	0	22	22	22	22	ramping	0.0208
SRR7907129	SRR7907129	Horlick2020	AMPLICON	V4	515F_806R	PRJNA492935	SAMN10118768	88	NA	22_Fishmeal_digesta	control	control	none	21d	end	digesta	mix	control	NA	ectothermic	NA	Seriola lalandi	adaptive	-32	152	NA	subtropical	internal	gut_content	fishes	fishes	5-6 years	year	lab_with_known_source	NA	days	NA	aquatic	sea	host diet	NA	22	0	22	22	22	22	ramping	0.0208
SRR7906979	SRR7906979	Horlick2020	AMPLICON	V4	515F_806R	PRJNA492935	SAMN10118768	92	NA	22_Fishmeal_digesta	control	control	none	21d	end	digesta	mix	control	NA	ectothermic	NA	Seriola lalandi	adaptive	-32	152	NA	subtropical	internal	gut_content	fishes	fishes	5-6 years	year	lab_with_known_source	NA	days	NA	aquatic	sea	host diet	NA	22	0	22	22	22	22	ramping	0.0208
SRR7906982	SRR7906982	Horlick2020	AMPLICON	V4	515F_806R	PRJNA492935	SAMN10118768	96	NA	22_Fishmeal_digesta	control	control	none	21d	end	digesta	mix	control	NA	ectothermic	NA	Seriola lalandi	adaptive	-32	152	NA	subtropical	internal	gut_content	fishes	fishes	5-6 years	year	lab_with_known_source	NA	days	NA	aquatic	sea	host diet	NA	22	0	22	22	22	22	ramping	0.0208
SRR7906976	SRR7906976	Horlick2020	AMPLICON	V4	515F_806R	PRJNA492935	SAMN10118768	104	NA	22_Fishmeal_digesta	control	control	none	21d	end	digesta	mix	control	NA	ectothermic	NA	Seriola lalandi	adaptive	-32	152	NA	subtropical	internal	gut_content	fishes	fishes	5-6 years	year	lab_with_known_source	NA	days	NA	aquatic	sea	host diet	NA	22	0	22	22	22	22	ramping	0.0208
SRR7907002	SRR7907002	Horlick2020	AMPLICON	V4	515F_806R	PRJNA492935	SAMN10118768	108	NA	22_Fishmeal_digesta	control	control	none	21d	end	digesta	mix	control	NA	ectothermic	NA	Seriola lalandi	adaptive	-32	152	NA	subtropical	internal	gut_content	fishes	fishes	5-6 years	year	lab_with_known_source	NA	days	NA	aquatic	sea	host diet	NA	22	0	22	22	22	22	ramping	0.0208
SRR7906995	SRR7906995	Horlick2020	AMPLICON	V4	515F_806R	PRJNA492935	SAMN10118768	112	NA	22_Fishmeal_digesta	control	control	none	21d	end	digesta	mix	control	NA	ectothermic	NA	Seriola lalandi	adaptive	-32	152	NA	subtropical	internal	gut_content	fishes	fishes	5-6 years	year	lab_with_known_source	NA	days	NA	aquatic	sea	host diet	NA	22	0	22	22	22	22	ramping	0.0208
SRR7906997	SRR7906997	Horlick2020	AMPLICON	V4	515F_806R	PRJNA492935	SAMN10118768	116	NA	22_Fishmeal_digesta	control	control	none	21d	end	digesta	mix	control	NA	ectothermic	NA	Seriola lalandi	adaptive	-32	152	NA	subtropical	internal	gut_content	fishes	fishes	5-6 years	year	lab_with_known_source	NA	days	NA	aquatic	sea	host diet	NA	22	0	22	22	22	22	ramping	0.0208
SRR7907021	SRR7907021	Horlick2020	AMPLICON	V4	515F_806R	PRJNA492935	SAMN10118768	124	NA	22_Fishmeal_digesta	control	control	none	21d	end	digesta	mix	control	NA	ectothermic	NA	Seriola lalandi	adaptive	-32	152	NA	subtropical	internal	gut_content	fishes	fishes	5-6 years	year	lab_with_known_source	NA	days	NA	aquatic	sea	host diet	NA	22	0	22	22	22	22	ramping	0.0208
SRR7907017	SRR7907017	Horlick2020	AMPLICON	V4	515F_806R	PRJNA492935	SAMN10118768	136	NA	22_Fishmeal_digesta	control	control	none	21d	end	digesta	mix	control	NA	ectothermic	NA	Seriola lalandi	adaptive	-32	152	NA	subtropical	internal	gut_content	fishes	fishes	5-6 years	year	lab_with_known_source	NA	days	NA	aquatic	sea	host diet	NA	22	0	22	22	22	22	ramping	0.0208
SRR7907016	SRR7907016	Horlick2020	AMPLICON	V4	515F_806R	PRJNA492935	SAMN10118768	140	NA	22_Fishmeal_digesta	control	control	none	21d	end	digesta	mix	control	NA	ectothermic	NA	Seriola lalandi	adaptive	-32	152	NA	subtropical	internal	gut_content	fishes	fishes	5-6 years	year	lab_with_known_source	NA	days	NA	aquatic	sea	host diet	NA	22	0	22	22	22	22	ramping	0.0208
SRR7907052	SRR7907052	Horlick2020	AMPLICON	V4	515F_806R	PRJNA492935	SAMN10118768	31	NA	22_Fishmeal_gut_mucosa	control	control	none	21d	end	gut_mucosa	mix	control	NA	ectothermic	NA	Seriola lalandi	adaptive	-32	152	NA	subtropical	internal	gut_mucosa	fishes	fishes	5-6 years	year	lab_with_known_source	NA	days	NA	aquatic	sea	host diet	NA	22	0	22	22	22	22	ramping	0.0208
SRR7907049	SRR7907049	Horlick2020	AMPLICON	V4	515F_806R	PRJNA492935	SAMN10118768	35	NA	22_Fishmeal_gut_mucosa	control	control	none	21d	end	gut_mucosa	mix	control	NA	ectothermic	NA	Seriola lalandi	adaptive	-32	152	NA	subtropical	internal	gut_mucosa	fishes	fishes	5-6 years	year	lab_with_known_source	NA	days	NA	aquatic	sea	host diet	NA	22	0	22	22	22	22	ramping	0.0208
SRR7907082	SRR7907082	Horlick2020	AMPLICON	V4	515F_806R	PRJNA492935	SAMN10118768	39	NA	22_Fishmeal_gut_mucosa	control	control	none	21d	end	gut_mucosa	mix	control	NA	ectothermic	NA	Seriola lalandi	adaptive	-32	152	NA	subtropical	internal	gut_mucosa	fishes	fishes	5-6 years	year	lab_with_known_source	NA	days	NA	aquatic	sea	host diet	NA	22	0	22	22	22	22	ramping	0.0208
SRR7907083	SRR7907083	Horlick2020	AMPLICON	V4	515F_806R	PRJNA492935	SAMN10118768	43	NA	22_Fishmeal_gut_mucosa	control	control	none	21d	end	gut_mucosa	mix	control	NA	ectothermic	NA	Seriola lalandi	adaptive	-32	152	NA	subtropical	internal	gut_mucosa	fishes	fishes	5-6 years	year	lab_with_known_source	NA	days	NA	aquatic	sea	host diet	NA	22	0	22	22	22	22	ramping	0.0208
SRR7907088	SRR7907088	Horlick2020	AMPLICON	V4	515F_806R	PRJNA492935	SAMN10118768	47	NA	22_Fishmeal_gut_mucosa	control	control	none	21d	end	gut_mucosa	mix	control	NA	ectothermic	NA	Seriola lalandi	adaptive	-32	152	NA	subtropical	internal	gut_mucosa	fishes	fishes	5-6 years	year	lab_with_known_source	NA	days	NA	aquatic	sea	host diet	NA	22	0	22	22	22	22	ramping	0.0208
SRR7907079	SRR7907079	Horlick2020	AMPLICON	V4	515F_806R	PRJNA492935	SAMN10118768	51	NA	22_Fishmeal_gut_mucosa	control	control	none	21d	end	gut_mucosa	mix	control	NA	ectothermic	NA	Seriola lalandi	adaptive	-32	152	NA	subtropical	internal	gut_mucosa	fishes	fishes	5-6 years	year	lab_with_known_source	NA	days	NA	aquatic	sea	host diet	NA	22	0	22	22	22	22	ramping	0.0208
SRR7906978	SRR7906978	Horlick2020	AMPLICON	V4	515F_806R	PRJNA492935	SAMN10118768	91	NA	22_Fishmeal_gut_mucosa	control	control	none	21d	end	gut_mucosa	mix	control	NA	ectothermic	NA	Seriola lalandi	adaptive	-32	152	NA	subtropical	internal	gut_mucosa	fishes	fishes	5-6 years	year	lab_with_known_source	NA	days	NA	aquatic	sea	host diet	NA	22	0	22	22	22	22	ramping	0.0208
SRR7906981	SRR7906981	Horlick2020	AMPLICON	V4	515F_806R	PRJNA492935	SAMN10118768	95	NA	22_Fishmeal_gut_mucosa	control	control	none	21d	end	gut_mucosa	mix	control	NA	ectothermic	NA	Seriola lalandi	adaptive	-32	152	NA	subtropical	internal	gut_mucosa	fishes	fishes	5-6 years	year	lab_with_known_source	NA	days	NA	aquatic	sea	host diet	NA	22	0	22	22	22	22	ramping	0.0208
SRR7906975	SRR7906975	Horlick2020	AMPLICON	V4	515F_806R	PRJNA492935	SAMN10118768	103	NA	22_Fishmeal_gut_mucosa	control	control	none	21d	end	gut_mucosa	mix	control	NA	ectothermic	NA	Seriola lalandi	adaptive	-32	152	NA	subtropical	internal	gut_mucosa	fishes	fishes	5-6 years	year	lab_with_known_source	NA	days	NA	aquatic	sea	host diet	NA	22	0	22	22	22	22	ramping	0.0208
SRR7906999	SRR7906999	Horlick2020	AMPLICON	V4	515F_806R	PRJNA492935	SAMN10118768	107	NA	22_Fishmeal_gut_mucosa	control	control	none	21d	end	gut_mucosa	mix	control	NA	ectothermic	NA	Seriola lalandi	adaptive	-32	152	NA	subtropical	internal	gut_mucosa	fishes	fishes	5-6 years	year	lab_with_known_source	NA	days	NA	aquatic	sea	host diet	NA	22	0	22	22	22	22	ramping	0.0208
SRR7906998	SRR7906998	Horlick2020	AMPLICON	V4	515F_806R	PRJNA492935	SAMN10118768	115	NA	22_Fishmeal_gut_mucosa	control	control	none	21d	end	gut_mucosa	mix	control	NA	ectothermic	NA	Seriola lalandi	adaptive	-32	152	NA	subtropical	internal	gut_mucosa	fishes	fishes	5-6 years	year	lab_with_known_source	NA	days	NA	aquatic	sea	host diet	NA	22	0	22	22	22	22	ramping	0.0208
SRR7907003	SRR7907003	Horlick2020	AMPLICON	V4	515F_806R	PRJNA492935	SAMN10118768	123	NA	22_Fishmeal_gut_mucosa	control	control	none	21d	end	gut_mucosa	mix	control	NA	ectothermic	NA	Seriola lalandi	adaptive	-32	152	NA	subtropical	internal	gut_mucosa	fishes	fishes	5-6 years	year	lab_with_known_source	NA	days	NA	aquatic	sea	host diet	NA	22	0	22	22	22	22	ramping	0.0208
SRR7907019	SRR7907019	Horlick2020	AMPLICON	V4	515F_806R	PRJNA492935	SAMN10118768	127	NA	22_Fishmeal_gut_mucosa	control	control	none	21d	end	gut_mucosa	mix	control	NA	ectothermic	NA	Seriola lalandi	adaptive	-32	152	NA	subtropical	internal	gut_mucosa	fishes	fishes	5-6 years	year	lab_with_known_source	NA	days	NA	aquatic	sea	host diet	NA	22	0	22	22	22	22	ramping	0.0208
SRR7907015	SRR7907015	Horlick2020	AMPLICON	V4	515F_806R	PRJNA492935	SAMN10118768	139	NA	22_Fishmeal_gut_mucosa	control	control	none	21d	end	gut_mucosa	mix	control	NA	ectothermic	NA	Seriola lalandi	adaptive	-32	152	NA	subtropical	internal	gut_mucosa	fishes	fishes	5-6 years	year	lab_with_known_source	NA	days	NA	aquatic	sea	host diet	NA	22	0	22	22	22	22	ramping	0.0208
SRR7907051	SRR7907051	Horlick2020	AMPLICON	V4	515F_806R	PRJNA492935	SAMN10118768	29	NA	22_Fishmeal_Skin	control	control	none	21d	end	skin	mix	control	NA	ectothermic	NA	Seriola lalandi	adaptive	-32	152	NA	subtropical	external	skin	fishes	fishes	5-6 years	year	lab_with_known_source	NA	days	NA	aquatic	sea	host diet	NA	22	0	22	22	22	22	ramping	0.0208
SRR7907054	SRR7907054	Horlick2020	AMPLICON	V4	515F_806R	PRJNA492935	SAMN10118768	33	NA	22_Fishmeal_Skin	control	control	none	21d	end	skin	mix	control	NA	ectothermic	NA	Seriola lalandi	adaptive	-32	152	NA	subtropical	external	skin	fishes	fishes	5-6 years	year	lab_with_known_source	NA	days	NA	aquatic	sea	host diet	NA	22	0	22	22	22	22	ramping	0.0208
SRR7907085	SRR7907085	Horlick2020	AMPLICON	V4	515F_806R	PRJNA492935	SAMN10118768	45	NA	22_Fishmeal_Skin	control	control	none	21d	end	skin	mix	control	NA	ectothermic	NA	Seriola lalandi	adaptive	-32	152	NA	subtropical	external	skin	fishes	fishes	5-6 years	year	lab_with_known_source	NA	days	NA	aquatic	sea	host diet	NA	22	0	22	22	22	22	ramping	0.0208
SRR7907080	SRR7907080	Horlick2020	AMPLICON	V4	515F_806R	PRJNA492935	SAMN10118768	49	NA	22_Fishmeal_Skin	control	control	none	21d	end	skin	mix	control	NA	ectothermic	NA	Seriola lalandi	adaptive	-32	152	NA	subtropical	external	skin	fishes	fishes	5-6 years	year	lab_with_known_source	NA	days	NA	aquatic	sea	host diet	NA	22	0	22	22	22	22	ramping	0.0208
SRR7907110	SRR7907110	Horlick2020	AMPLICON	V4	515F_806R	PRJNA492935	SAMN10118768	53	NA	22_Fishmeal_Skin	control	control	none	21d	end	skin	mix	control	NA	ectothermic	NA	Seriola lalandi	adaptive	-32	152	NA	subtropical	external	skin	fishes	fishes	5-6 years	year	lab_with_known_source	NA	days	NA	aquatic	sea	host diet	NA	22	0	22	22	22	22	ramping	0.0208
SRR7906977	SRR7906977	Horlick2020	AMPLICON	V4	515F_806R	PRJNA492935	SAMN10118768	89	NA	22_Fishmeal_Skin	control	control	none	21d	end	skin	mix	control	NA	ectothermic	NA	Seriola lalandi	adaptive	-32	152	NA	subtropical	external	skin	fishes	fishes	5-6 years	year	lab_with_known_source	NA	days	NA	aquatic	sea	host diet	NA	22	0	22	22	22	22	ramping	0.0208
SRR7906980	SRR7906980	Horlick2020	AMPLICON	V4	515F_806R	PRJNA492935	SAMN10118768	93	NA	22_Fishmeal_Skin	control	control	none	21d	end	skin	mix	control	NA	ectothermic	NA	Seriola lalandi	adaptive	-32	152	NA	subtropical	external	skin	fishes	fishes	5-6 years	year	lab_with_known_source	NA	days	NA	aquatic	sea	host diet	NA	22	0	22	22	22	22	ramping	0.0208
SRR7906983	SRR7906983	Horlick2020	AMPLICON	V4	515F_806R	PRJNA492935	SAMN10118768	97	NA	22_Fishmeal_Skin	control	control	none	21d	end	skin	mix	control	NA	ectothermic	NA	Seriola lalandi	adaptive	-32	152	NA	subtropical	external	skin	fishes	fishes	5-6 years	year	lab_with_known_source	NA	days	NA	aquatic	sea	host diet	NA	22	0	22	22	22	22	ramping	0.0208
SRR7906984	SRR7906984	Horlick2020	AMPLICON	V4	515F_806R	PRJNA492935	SAMN10118768	101	NA	22_Fishmeal_Skin	control	control	none	21d	end	skin	mix	control	NA	ectothermic	NA	Seriola lalandi	adaptive	-32	152	NA	subtropical	external	skin	fishes	fishes	5-6 years	year	lab_with_known_source	NA	days	NA	aquatic	sea	host diet	NA	22	0	22	22	22	22	ramping	0.0208
SRR7907000	SRR7907000	Horlick2020	AMPLICON	V4	515F_806R	PRJNA492935	SAMN10118768	105	NA	22_Fishmeal_Skin	control	control	none	21d	end	skin	mix	control	NA	ectothermic	NA	Seriola lalandi	adaptive	-32	152	NA	subtropical	external	skin	fishes	fishes	5-6 years	year	lab_with_known_source	NA	days	NA	aquatic	sea	host diet	NA	22	0	22	22	22	22	ramping	0.0208
SRR7907001	SRR7907001	Horlick2020	AMPLICON	V4	515F_806R	PRJNA492935	SAMN10118768	109	NA	22_Fishmeal_Skin	control	control	none	21d	end	skin	mix	control	NA	ectothermic	NA	Seriola lalandi	adaptive	-32	152	NA	subtropical	external	skin	fishes	fishes	5-6 years	year	lab_with_known_source	NA	days	NA	aquatic	sea	host diet	NA	22	0	22	22	22	22	ramping	0.0208
SRR7907004	SRR7907004	Horlick2020	AMPLICON	V4	515F_806R	PRJNA492935	SAMN10118768	117	NA	22_Fishmeal_Skin	control	control	none	21d	end	skin	mix	control	NA	ectothermic	NA	Seriola lalandi	adaptive	-32	152	NA	subtropical	external	skin	fishes	fishes	5-6 years	year	lab_with_known_source	NA	days	NA	aquatic	sea	host diet	NA	22	0	22	22	22	22	ramping	0.0208
SRR7907022	SRR7907022	Horlick2020	AMPLICON	V4	515F_806R	PRJNA492935	SAMN10118768	125	NA	22_Fishmeal_Skin	control	control	none	21d	end	skin	mix	control	NA	ectothermic	NA	Seriola lalandi	adaptive	-32	152	NA	subtropical	external	skin	fishes	fishes	5-6 years	year	lab_with_known_source	NA	days	NA	aquatic	sea	host diet	NA	22	0	22	22	22	22	ramping	0.0208
SRR7907020	SRR7907020	Horlick2020	AMPLICON	V4	515F_806R	PRJNA492935	SAMN10118768	129	NA	22_Fishmeal_Skin	control	control	none	21d	end	skin	mix	control	NA	ectothermic	NA	Seriola lalandi	adaptive	-32	152	NA	subtropical	external	skin	fishes	fishes	5-6 years	year	lab_with_known_source	NA	days	NA	aquatic	sea	host diet	NA	22	0	22	22	22	22	ramping	0.0208
SRR7907018	SRR7907018	Horlick2020	AMPLICON	V4	515F_806R	PRJNA492935	SAMN10118768	137	NA	22_Fishmeal_Skin	control	control	none	21d	end	skin	mix	control	NA	ectothermic	NA	Seriola lalandi	adaptive	-32	152	NA	subtropical	external	skin	fishes	fishes	5-6 years	year	lab_with_known_source	NA	days	NA	aquatic	sea	host diet	NA	22	0	22	22	22	22	ramping	0.0208
SRR6053802	SRR6053802	Huyben2018	AMPLICON	V4	515F_805R	PRJNA408116	SAMN07674998	47	NA	TM1047	control	control	none	30d	end	Mucosa of distal gut	NA	fishmeal	NA	ectothermic	juvenile	Oncorhynchus mykiss	adaptive	59.8161	16.911	49	temperate	internal	gut_content	fishes	fishes	11 years	year	commercial	NA	days	NA	aquatic	freshwater	host diet	NA	20	0	unknown	NA	NA	20	ramping	0.0417
SRR6053728	SRR6053728	Huyben2018	AMPLICON	V4	515F_805R	PRJNA408116	SAMN07674977	26	NA	TM1026	control	control	none	30d	end	Content of distal gut	NA	fishmeal	NA	ectothermic	juvenile	Oncorhynchus mykiss	adaptive	59.8161	16.911	49	temperate	internal	gut_content	fishes	fishes	11 years	year	commercial	NA	days	NA	aquatic	freshwater	host diet	NA	20	0	unknown	NA	NA	20	ramping	0.0417
SRR6053726	SRR6053726	Huyben2018	AMPLICON	V4	515F_805R	PRJNA408116	SAMN07674979	28	NA	TM1028	control	control	none	30d	end	Mucosa of distal gut	NA	fishmeal	NA	ectothermic	juvenile	Oncorhynchus mykiss	adaptive	59.8161	16.911	49	temperate	internal	gut_content	fishes	fishes	11 years	year	commercial	NA	days	NA	aquatic	freshwater	host diet	NA	20	0	unknown	NA	NA	20	ramping	0.0417
SRR6053727	SRR6053727	Huyben2018	AMPLICON	V4	515F_805R	PRJNA408116	SAMN07674978	27	NA	TM1027	control	control	none	30d	end	Content of distal gut	NA	fishmeal	NA	ectothermic	juvenile	Oncorhynchus mykiss	adaptive	59.8161	16.911	49	temperate	internal	gut_content	fishes	fishes	11 years	year	commercial	NA	days	NA	aquatic	freshwater	host diet	NA	20	0	unknown	NA	NA	20	ramping	0.0417
SRR6053730	SRR6053730	Huyben2018	AMPLICON	V4	515F_805R	PRJNA408116	SAMN07674981	30	NA	TM1030	control	control	none	30d	end	Mucosa of distal gut	NA	fishmeal	NA	ectothermic	juvenile	Oncorhynchus mykiss	adaptive	59.8161	16.911	49	temperate	internal	gut_content	fishes	fishes	11 years	year	commercial	NA	days	NA	aquatic	freshwater	host diet	NA	20	0	unknown	NA	NA	20	ramping	0.0417
SRR6053731	SRR6053731	Huyben2018	AMPLICON	V4	515F_805R	PRJNA408116	SAMN07674980	29	NA	TM1029	control	control	none	30d	end	Mucosa of distal gut	NA	fishmeal	NA	ectothermic	juvenile	Oncorhynchus mykiss	adaptive	59.8161	16.911	49	temperate	internal	gut_content	fishes	fishes	11 years	year	commercial	NA	days	NA	aquatic	freshwater	host diet	NA	20	0	unknown	NA	NA	20	ramping	0.0417
SRR6053732	SRR6053732	Huyben2018	AMPLICON	V4	515F_805R	PRJNA408116	SAMN07674990	39	NA	TM1039	control	control	none	30d	end	Content of distal gut	NA	fishmeal	NA	ectothermic	juvenile	Oncorhynchus mykiss	adaptive	59.8161	16.911	49	temperate	internal	gut_content	fishes	fishes	11 years	year	commercial	NA	days	NA	aquatic	freshwater	host diet	NA	20	0	unknown	NA	NA	20	ramping	0.0417
SRR6053733	SRR6053733	Huyben2018	AMPLICON	V4	515F_805R	PRJNA408116	SAMN07674991	40	NA	TM1040	control	control	none	30d	end	Mucosa of distal gut	NA	fishmeal	NA	ectothermic	juvenile	Oncorhynchus mykiss	adaptive	59.8161	16.911	49	temperate	internal	gut_content	fishes	fishes	11 years	year	commercial	NA	days	NA	aquatic	freshwater	host diet	NA	20	0	unknown	NA	NA	20	ramping	0.0417
SRR6053736	SRR6053736	Huyben2018	AMPLICON	V4	515F_805R	PRJNA408116	SAMN07674988	37	NA	TM1037	control	control	none	30d	end	Content of distal gut	NA	fishmeal	NA	ectothermic	juvenile	Oncorhynchus mykiss	adaptive	59.8161	16.911	49	temperate	internal	gut_content	fishes	fishes	11 years	year	commercial	NA	days	NA	aquatic	freshwater	host diet	NA	20	0	unknown	NA	NA	20	ramping	0.0417
SRR6053751	SRR6053751	Huyben2018	AMPLICON	V4	515F_805R	PRJNA408116	SAMN07674964	13	NA	TM1013	control	control	none	30d	end	Content of distal gut	NA	fishmeal	NA	ectothermic	juvenile	Oncorhynchus mykiss	adaptive	59.8161	16.911	49	temperate	internal	gut_content	fishes	fishes	11 years	year	commercial	NA	days	NA	aquatic	freshwater	host diet	NA	20	0	unknown	NA	NA	20	ramping	0.0417
SRR6053752	SRR6053752	Huyben2018	AMPLICON	V4	515F_805R	PRJNA408116	SAMN07674965	14	NA	TM1014	control	control	none	30d	end	Content of distal gut	NA	fishmeal	NA	ectothermic	juvenile	Oncorhynchus mykiss	adaptive	59.8161	16.911	49	temperate	internal	gut_content	fishes	fishes	11 years	year	commercial	NA	days	NA	aquatic	freshwater	host diet	NA	20	0	unknown	NA	NA	20	ramping	0.0417
SRR6053755	SRR6053755	Huyben2018	AMPLICON	V4	515F_805R	PRJNA408116	SAMN07674968	17	NA	TM1017	control	control	none	30d	end	Mucosa of distal gut	NA	fishmeal	NA	ectothermic	juvenile	Oncorhynchus mykiss	adaptive	59.8161	16.911	49	temperate	internal	gut_content	fishes	fishes	11 years	year	commercial	NA	days	NA	aquatic	freshwater	host diet	NA	20	0	unknown	NA	NA	20	ramping	0.0417
SRR6053757	SRR6053757	Huyben2018	AMPLICON	V4	515F_805R	PRJNA408116	SAMN07674966	15	NA	TM1015	control	control	none	30d	end	Content of distal gut	NA	fishmeal	NA	ectothermic	juvenile	Oncorhynchus mykiss	adaptive	59.8161	16.911	49	temperate	internal	gut_content	fishes	fishes	11 years	year	commercial	NA	days	NA	aquatic	freshwater	host diet	NA	20	0	unknown	NA	NA	20	ramping	0.0417
SRR6053799	SRR6053799	Huyben2018	AMPLICON	V4	515F_805R	PRJNA408116	SAMN07674997	46	NA	TM1046	control	control	none	30d	end	Mucosa of distal gut	NA	fishmeal	NA	ectothermic	juvenile	Oncorhynchus mykiss	adaptive	59.8161	16.911	49	temperate	internal	gut_content	fishes	fishes	11 years	year	commercial	NA	days	NA	aquatic	freshwater	host diet	NA	20	0	unknown	NA	NA	20	ramping	0.0417
SRR6053800	SRR6053800	Huyben2018	AMPLICON	V4	515F_805R	PRJNA408116	SAMN07674996	45	NA	TM1045	control	control	none	30d	end	Content of distal gut	NA	fishmeal	NA	ectothermic	juvenile	Oncorhynchus mykiss	adaptive	59.8161	16.911	49	temperate	internal	gut_content	fishes	fishes	11 years	year	commercial	NA	days	NA	aquatic	freshwater	host diet	NA	20	0	unknown	NA	NA	20	ramping	0.0417
SRR6053803	SRR6053803	Huyben2018	AMPLICON	V4	515F_805R	PRJNA408116	SAMN07674993	42	NA	TM1042	control	control	none	30d	end	Mucosa of distal gut	NA	fishmeal	NA	ectothermic	juvenile	Oncorhynchus mykiss	adaptive	59.8161	16.911	49	temperate	internal	gut_content	fishes	fishes	11 years	year	commercial	NA	days	NA	aquatic	freshwater	host diet	NA	20	0	unknown	NA	NA	20	ramping	0.0417
SRR6053805	SRR6053805	Huyben2018	AMPLICON	V4	515F_805R	PRJNA408116	SAMN07674995	44	NA	TM1044	control	control	none	30d	end	Content of distal gut	NA	fishmeal	NA	ectothermic	juvenile	Oncorhynchus mykiss	adaptive	59.8161	16.911	49	temperate	internal	gut_content	fishes	fishes	11 years	year	commercial	NA	days	NA	aquatic	freshwater	host diet	NA	20	0	unknown	NA	NA	20	ramping	0.0417
SRR6053806	SRR6053806	Huyben2018	AMPLICON	V4	515F_805R	PRJNA408116	SAMN07674994	43	NA	TM1043	control	control	none	30d	end	Content of distal gut	NA	fishmeal	NA	ectothermic	juvenile	Oncorhynchus mykiss	adaptive	59.8161	16.911	49	temperate	internal	gut_content	fishes	fishes	11 years	year	commercial	NA	days	NA	aquatic	freshwater	host diet	NA	20	0	unknown	NA	NA	20	ramping	0.0417
SRR6053801	SRR6053801	Huyben2018	AMPLICON	V4	515F_805R	PRJNA408116	SAMN07674999	48	NA	TM1048	control	control	none	30d	end	Mucosa of distal gut	NA	fishmeal	NA	ectothermic	juvenile	Oncorhynchus mykiss	adaptive	59.8161	16.911	49	temperate	internal	gut_content	fishes	fishes	11 years	year	commercial	NA	days	NA	aquatic	freshwater	host diet	NA	20	0	unknown	NA	NA	20	ramping	0.0417
SRR6053729	SRR6053729	Huyben2018	AMPLICON	V4	515F_805R	PRJNA408116	SAMN07674976	25	NA	TM1025	control	control	none	30d	end	Content of distal gut	NA	fishmeal	NA	ectothermic	juvenile	Oncorhynchus mykiss	adaptive	59.8161	16.911	49	temperate	internal	gut_content	fishes	fishes	11 years	year	commercial	NA	days	NA	aquatic	freshwater	host diet	NA	20	0	unknown	NA	NA	20	ramping	0.0417
SRR6053758	SRR6053758	Huyben2018	AMPLICON	V4	515F_805R	PRJNA408116	SAMN07674967	16	NA	TM1016	control	control	none	30d	end	Mucosa of distal gut	NA	fishmeal	NA	ectothermic	juvenile	Oncorhynchus mykiss	adaptive	59.8161	16.911	49	temperate	internal	gut_content	fishes	fishes	11 years	year	commercial	NA	days	NA	aquatic	freshwater	host diet	NA	20	0	unknown	NA	NA	20	ramping	0.0417
SRR6053804	SRR6053804	Huyben2018	AMPLICON	V4	515F_805R	PRJNA408116	SAMN07674992	41	NA	TM1041	control	control	none	30d	end	Mucosa of distal gut	NA	fishmeal	NA	ectothermic	juvenile	Oncorhynchus mykiss	adaptive	59.8161	16.911	49	temperate	internal	gut_content	fishes	fishes	11 years	year	commercial	NA	days	NA	aquatic	freshwater	host diet	NA	20	0	unknown	NA	NA	20	ramping	0.0417
TP196	TP196	Kohl2016	AMPLICON	V4	515F_806R	PRJNA289102	SAMN03842628	SRR2119191	NA	TP196	control	control	none	Gosner stage 25	end	whole gut content	NA	ground rabbit chow	NA	ectothermic	embryo to stage25	Lithobates pipiens	adaptive	42.923	-88.8377	240	temperate	internal	gut_content	frogs	amphibians	5 years	year	commercial	from embryo to Gosner stage 25	days	NA	aquatic	freshwater	none	NA	18	0	unknown	NA	unknown	18	static	none
TP197	TP197	Kohl2016	AMPLICON	V4	515F_806R	PRJNA289102	SAMN03842629	SRR2119192	NA	TP197	control	control	none	Gosner stage 25	end	whole gut content	NA	ground rabbit chow	NA	ectothermic	embryo to stage25	Lithobates pipiens	adaptive	42.923	-88.8377	240	temperate	internal	gut_content	frogs	amphibians	5 years	year	commercial	from embryo to Gosner stage 25	days	NA	aquatic	freshwater	none	NA	18	0	unknown	NA	unknown	18	static	none
TP201	TP201	Kohl2016	AMPLICON	V4	515F_806R	PRJNA289102	SAMN03842630	SRR2119193	NA	TP201	control	control	none	Gosner stage 25	end	whole gut content	NA	ground rabbit chow	NA	ectothermic	embryo to stage25	Lithobates pipiens	adaptive	42.923	-88.8377	240	temperate	internal	gut_content	frogs	amphibians	5 years	year	commercial	from embryo to Gosner stage 25	days	NA	aquatic	freshwater	none	NA	18	0	unknown	NA	unknown	18	static	none
TP287	TP287	Kohl2016	AMPLICON	V4	515F_806R	PRJNA289102	SAMN03842641	SRR2119204	NA	TP287	control	control	none	Gosner stage 25	end	whole gut content	NA	ground rabbit chow	NA	ectothermic	embryo to stage25	Lithobates pipiens	adaptive	42.923	-88.8377	240	temperate	internal	gut_content	frogs	amphibians	5 years	year	commercial	from embryo to Gosner stage 25	days	NA	aquatic	freshwater	none	NA	18	0	unknown	NA	unknown	18	static	none
TP291	TP291	Kohl2016	AMPLICON	V4	515F_806R	PRJNA289102	SAMN03842642	SRR2119205	NA	TP291	control	control	none	Gosner stage 25	end	whole gut content	NA	ground rabbit chow	NA	ectothermic	embryo to stage25	Lithobates pipiens	adaptive	42.923	-88.8377	240	temperate	internal	gut_content	frogs	amphibians	5 years	year	commercial	from embryo to Gosner stage 25	days	NA	aquatic	freshwater	none	NA	18	0	unknown	NA	unknown	18	static	none
TP292	TP292	Kohl2016	AMPLICON	V4	515F_806R	PRJNA289102	SAMN03842643	SRR2119206	NA	TP292	control	control	none	Gosner stage 25	end	whole gut content	NA	ground rabbit chow	NA	ectothermic	embryo to stage25	Lithobates pipiens	adaptive	42.923	-88.8377	240	temperate	internal	gut_content	frogs	amphibians	5 years	year	commercial	from embryo to Gosner stage 25	days	NA	aquatic	freshwater	none	NA	18	0	unknown	NA	unknown	18	static	none
TP293	TP293	Kohl2016	AMPLICON	V4	515F_806R	PRJNA289102	SAMN03842644	SRR2119207	NA	TP293	control	control	none	Gosner stage 25	end	whole gut content	NA	ground rabbit chow	NA	ectothermic	embryo to stage25	Lithobates pipiens	adaptive	42.923	-88.8377	240	temperate	internal	gut_content	frogs	amphibians	5 years	year	commercial	from embryo to Gosner stage 25	days	NA	aquatic	freshwater	none	NA	18	0	unknown	NA	unknown	18	static	none
TP299	TP299	Kohl2016	AMPLICON	V4	515F_806R	PRJNA289102	SAMN03842645	SRR2119208	NA	TP299	control	control	none	Gosner stage 25	end	whole gut content	NA	ground rabbit chow	NA	ectothermic	embryo to stage25	Lithobates pipiens	adaptive	42.923	-88.8377	240	temperate	internal	gut_content	frogs	amphibians	5 years	year	commercial	from embryo to Gosner stage 25	days	NA	aquatic	freshwater	none	NA	18	0	unknown	NA	unknown	18	static	none
TP304	TP304	Kohl2016	AMPLICON	V4	515F_806R	PRJNA289102	SAMN03842646	SRR2119209	NA	TP304	control	control	none	Gosner stage 25	end	whole gut content	NA	ground rabbit chow	NA	ectothermic	embryo to stage25	Lithobates pipiens	adaptive	42.923	-88.8377	240	temperate	internal	gut_content	frogs	amphibians	5 years	year	commercial	from embryo to Gosner stage 25	days	NA	aquatic	freshwater	none	NA	18	0	unknown	NA	unknown	18	static	none
TP305	TP305	Kohl2016	AMPLICON	V4	515F_806R	PRJNA289102	SAMN03842647	SRR2119210	NA	TP305	control	control	none	Gosner stage 25	end	whole gut content	NA	ground rabbit chow	NA	ectothermic	embryo to stage25	Lithobates pipiens	adaptive	42.923	-88.8377	240	temperate	internal	gut_content	frogs	amphibians	5 years	year	commercial	from embryo to Gosner stage 25	days	NA	aquatic	freshwater	none	NA	18	0	unknown	NA	unknown	18	static	none
TP308	TP308	Kohl2016	AMPLICON	V4	515F_806R	PRJNA289102	SAMN03842648	SRR2119211	NA	TP308	control	control	none	Gosner stage 25	end	whole gut content	NA	ground rabbit chow	NA	ectothermic	embryo to stage25	Lithobates pipiens	adaptive	42.923	-88.8377	240	temperate	internal	gut_content	frogs	amphibians	5 years	year	commercial	from embryo to Gosner stage 25	days	NA	aquatic	freshwater	none	NA	18	0	unknown	NA	unknown	18	static	none
TP309	TP309	Kohl2016	AMPLICON	V4	515F_806R	PRJNA289102	SAMN03842649	SRR2119212	NA	TP309	control	control	none	Gosner stage 25	end	whole gut content	NA	ground rabbit chow	NA	ectothermic	embryo to stage25	Lithobates pipiens	adaptive	42.923	-88.8377	240	temperate	internal	gut_content	frogs	amphibians	5 years	year	commercial	from embryo to Gosner stage 25	days	NA	aquatic	freshwater	none	NA	18	0	unknown	NA	unknown	18	static	none
TP311	TP311	Kohl2016	AMPLICON	V4	515F_806R	PRJNA289102	SAMN03842650	SRR2119213	NA	TP311	control	control	none	Gosner stage 25	end	whole gut content	NA	ground rabbit chow	NA	ectothermic	embryo to stage25	Lithobates pipiens	adaptive	42.923	-88.8377	240	temperate	internal	gut_content	frogs	amphibians	5 years	year	commercial	from embryo to Gosner stage 25	days	NA	aquatic	freshwater	none	NA	18	0	unknown	NA	unknown	18	static	none
TP313	TP313	Kohl2016	AMPLICON	V4	515F_806R	PRJNA289102	SAMN03842651	SRR2119214	NA	TP313	control	control	none	Gosner stage 25	end	whole gut content	NA	ground rabbit chow	NA	ectothermic	embryo to stage25	Lithobates pipiens	adaptive	42.923	-88.8377	240	temperate	internal	gut_content	frogs	amphibians	5 years	year	commercial	from embryo to Gosner stage 25	days	NA	aquatic	freshwater	none	NA	18	0	unknown	NA	unknown	18	static	none
TP314	TP314	Kohl2016	AMPLICON	V4	515F_806R	PRJNA289102	SAMN03842652	SRR2119215	NA	TP314	control	control	none	Gosner stage 25	end	whole gut content	NA	ground rabbit chow	NA	ectothermic	embryo to stage25	Lithobates pipiens	adaptive	42.923	-88.8377	240	temperate	internal	gut_content	frogs	amphibians	5 years	year	commercial	from embryo to Gosner stage 25	days	NA	aquatic	freshwater	none	NA	18	0	unknown	NA	unknown	18	static	none
TP331	TP331	Kohl2016	AMPLICON	V4	515F_806R	PRJNA289102	SAMN03842653	SRR2119216	NA	TP331	control	control	none	Gosner stage 25	end	whole gut content	NA	ground rabbit chow	NA	ectothermic	embryo to stage25	Lithobates pipiens	adaptive	42.923	-88.8377	240	temperate	internal	gut_content	frogs	amphibians	5 years	year	commercial	from embryo to Gosner stage 25	days	NA	aquatic	freshwater	none	NA	18	0	unknown	NA	unknown	18	static	none
468	468	Kokou2018	AMPLICON	V4	515F_806R	PRJNA431528	NA	430	NA	NA	control	control	none	14d	end	Anterior intestine	NA	NA	Resistant_430	ectothermic	NA	Oreochromis aureus	adaptive	32.0019	34.8298	36	subtropical	internal	entire gut	fishes	fishes	NA	year	lab_with_known_source	5110	years	NA	aquatic	freshwater	host family	NA	24	0	unknown	24	24	24	ramping	0.0417
469	469	Kokou2018	AMPLICON	V4	515F_806R	PRJNA431528	NA	430	NA	NA	control	control	none	14d	end	Anterior intestine	NA	NA	Resistant_430	ectothermic	NA	Oreochromis aureus	adaptive	32.0019	34.8298	36	subtropical	internal	entire gut	fishes	fishes	NA	year	lab_with_known_source	5110	years	NA	aquatic	freshwater	host family	NA	24	0	unknown	24	24	24	ramping	0.0417
470	470	Kokou2018	AMPLICON	V4	515F_806R	PRJNA431528	NA	430	NA	NA	control	control	none	14d	end	Anterior intestine	NA	NA	Resistant_430	ectothermic	NA	Oreochromis aureus	adaptive	32.0019	34.8298	36	subtropical	internal	entire gut	fishes	fishes	NA	year	lab_with_known_source	5110	years	NA	aquatic	freshwater	host family	NA	24	0	unknown	24	24	24	ramping	0.0417
471	471	Kokou2018	AMPLICON	V4	515F_806R	PRJNA431528	NA	430	NA	NA	control	control	none	14d	end	Anterior intestine	NA	NA	Resistant_430	ectothermic	NA	Oreochromis aureus	adaptive	32.0019	34.8298	36	subtropical	internal	entire gut	fishes	fishes	NA	year	lab_with_known_source	5110	years	NA	aquatic	freshwater	host family	NA	24	0	unknown	24	24	24	ramping	0.0417
472	472	Kokou2018	AMPLICON	V4	515F_806R	PRJNA431528	NA	430	NA	NA	control	control	none	14d	end	Anterior intestine	NA	NA	Resistant_430	ectothermic	NA	Oreochromis aureus	adaptive	32.0019	34.8298	36	subtropical	internal	entire gut	fishes	fishes	NA	year	lab_with_known_source	5110	years	NA	aquatic	freshwater	host family	NA	24	0	unknown	24	24	24	ramping	0.0417
473	473	Kokou2018	AMPLICON	V4	515F_806R	PRJNA431528	NA	430	NA	NA	control	control	none	14d	end	Anterior intestine	NA	NA	Resistant_430	ectothermic	NA	Oreochromis aureus	adaptive	32.0019	34.8298	36	subtropical	internal	entire gut	fishes	fishes	NA	year	lab_with_known_source	5110	years	NA	aquatic	freshwater	host family	NA	24	0	unknown	24	24	24	ramping	0.0417
551	551	Kokou2018	AMPLICON	V4	515F_806R	PRJNA431528	NA	430	NA	NA	control	control	none	14d	end	Posterior intestine	NA	NA	Resistant_430	ectothermic	NA	Oreochromis aureus	adaptive	32.0019	34.8298	36	subtropical	internal	entire gut	fishes	fishes	NA	year	lab_with_known_source	5110	years	NA	aquatic	freshwater	host family	NA	24	0	unknown	24	24	24	ramping	0.0417
552	552	Kokou2018	AMPLICON	V4	515F_806R	PRJNA431528	NA	430	NA	NA	control	control	none	14d	end	Posterior intestine	NA	NA	Resistant_430	ectothermic	NA	Oreochromis aureus	adaptive	32.0019	34.8298	36	subtropical	internal	entire gut	fishes	fishes	NA	year	lab_with_known_source	5110	years	NA	aquatic	freshwater	host family	NA	24	0	unknown	24	24	24	ramping	0.0417
553	553	Kokou2018	AMPLICON	V4	515F_806R	PRJNA431528	NA	430	NA	NA	control	control	none	14d	end	Posterior intestine	NA	NA	Resistant_430	ectothermic	NA	Oreochromis aureus	adaptive	32.0019	34.8298	36	subtropical	internal	entire gut	fishes	fishes	NA	year	lab_with_known_source	5110	years	NA	aquatic	freshwater	host family	NA	24	0	unknown	24	24	24	ramping	0.0417
554	554	Kokou2018	AMPLICON	V4	515F_806R	PRJNA431528	NA	430	NA	NA	control	control	none	14d	end	Posterior intestine	NA	NA	Resistant_430	ectothermic	NA	Oreochromis aureus	adaptive	32.0019	34.8298	36	subtropical	internal	entire gut	fishes	fishes	NA	year	lab_with_known_source	5110	years	NA	aquatic	freshwater	host family	NA	24	0	unknown	24	24	24	ramping	0.0417
555	555	Kokou2018	AMPLICON	V4	515F_806R	PRJNA431528	NA	430	NA	NA	control	control	none	14d	end	Posterior intestine	NA	NA	Resistant_430	ectothermic	NA	Oreochromis aureus	adaptive	32.0019	34.8298	36	subtropical	internal	entire gut	fishes	fishes	NA	year	lab_with_known_source	5110	years	NA	aquatic	freshwater	host family	NA	24	0	unknown	24	24	24	ramping	0.0417
556	556	Kokou2018	AMPLICON	V4	515F_806R	PRJNA431528	NA	430	NA	NA	control	control	none	14d	end	Posterior intestine	NA	NA	Resistant_430	ectothermic	NA	Oreochromis aureus	adaptive	32.0019	34.8298	36	subtropical	internal	entire gut	fishes	fishes	NA	year	lab_with_known_source	5110	years	NA	aquatic	freshwater	host family	NA	24	0	unknown	24	24	24	ramping	0.0417
557	557	Kokou2018	AMPLICON	V4	515F_806R	PRJNA431528	NA	430	NA	NA	control	control	none	14d	end	Posterior intestine	NA	NA	Resistant_430	ectothermic	NA	Oreochromis aureus	adaptive	32.0019	34.8298	36	subtropical	internal	entire gut	fishes	fishes	NA	year	lab_with_known_source	5110	years	NA	aquatic	freshwater	host family	NA	24	0	unknown	24	24	24	ramping	0.0417
474	474	Kokou2018	AMPLICON	V4	515F_806R	PRJNA431528	NA	460	NA	NA	control	control	none	14d	end	Anterior intestine	NA	NA	Resistant_460	ectothermic	NA	Oreochromis aureus	adaptive	32.0019	34.8298	36	subtropical	internal	entire gut	fishes	fishes	NA	year	lab_with_known_source	5110	years	NA	aquatic	freshwater	host family	NA	24	0	unknown	24	24	24	ramping	0.0417
475	475	Kokou2018	AMPLICON	V4	515F_806R	PRJNA431528	NA	460	NA	NA	control	control	none	14d	end	Anterior intestine	NA	NA	Resistant_460	ectothermic	NA	Oreochromis aureus	adaptive	32.0019	34.8298	36	subtropical	internal	entire gut	fishes	fishes	NA	year	lab_with_known_source	5110	years	NA	aquatic	freshwater	host family	NA	24	0	unknown	24	24	24	ramping	0.0417
476	476	Kokou2018	AMPLICON	V4	515F_806R	PRJNA431528	NA	460	NA	NA	control	control	none	14d	end	Anterior intestine	NA	NA	Resistant_460	ectothermic	NA	Oreochromis aureus	adaptive	32.0019	34.8298	36	subtropical	internal	entire gut	fishes	fishes	NA	year	lab_with_known_source	5110	years	NA	aquatic	freshwater	host family	NA	24	0	unknown	24	24	24	ramping	0.0417
477	477	Kokou2018	AMPLICON	V4	515F_806R	PRJNA431528	NA	460	NA	NA	control	control	none	14d	end	Anterior intestine	NA	NA	Resistant_460	ectothermic	NA	Oreochromis aureus	adaptive	32.0019	34.8298	36	subtropical	internal	entire gut	fishes	fishes	NA	year	lab_with_known_source	5110	years	NA	aquatic	freshwater	host family	NA	24	0	unknown	24	24	24	ramping	0.0417
478	478	Kokou2018	AMPLICON	V4	515F_806R	PRJNA431528	NA	460	NA	NA	control	control	none	14d	end	Anterior intestine	NA	NA	Resistant_460	ectothermic	NA	Oreochromis aureus	adaptive	32.0019	34.8298	36	subtropical	internal	entire gut	fishes	fishes	NA	year	lab_with_known_source	5110	years	NA	aquatic	freshwater	host family	NA	24	0	unknown	24	24	24	ramping	0.0417
479	479	Kokou2018	AMPLICON	V4	515F_806R	PRJNA431528	NA	460	NA	NA	control	control	none	14d	end	Anterior intestine	NA	NA	Resistant_460	ectothermic	NA	Oreochromis aureus	adaptive	32.0019	34.8298	36	subtropical	internal	entire gut	fishes	fishes	NA	year	lab_with_known_source	5110	years	NA	aquatic	freshwater	host family	NA	24	0	unknown	24	24	24	ramping	0.0417
480	480	Kokou2018	AMPLICON	V4	515F_806R	PRJNA431528	NA	460	NA	NA	control	control	none	14d	end	Anterior intestine	NA	NA	Resistant_460	ectothermic	NA	Oreochromis aureus	adaptive	32.0019	34.8298	36	subtropical	internal	entire gut	fishes	fishes	NA	year	lab_with_known_source	5110	years	NA	aquatic	freshwater	host family	NA	24	0	unknown	24	24	24	ramping	0.0417
495	495	Kokou2018	AMPLICON	V4	515F_806R	PRJNA431528	NA	460	NA	NA	control	control	none	14d	end	Posterior intestine	NA	NA	Resistant_460	ectothermic	NA	Oreochromis aureus	adaptive	32.0019	34.8298	36	subtropical	internal	entire gut	fishes	fishes	NA	year	lab_with_known_source	5110	years	NA	aquatic	freshwater	host family	NA	24	0	unknown	24	24	24	ramping	0.0417
558	558	Kokou2018	AMPLICON	V4	515F_806R	PRJNA431528	NA	460	NA	NA	control	control	none	14d	end	Posterior intestine	NA	NA	Resistant_460	ectothermic	NA	Oreochromis aureus	adaptive	32.0019	34.8298	36	subtropical	internal	entire gut	fishes	fishes	NA	year	lab_with_known_source	5110	years	NA	aquatic	freshwater	host family	NA	24	0	unknown	24	24	24	ramping	0.0417
559	559	Kokou2018	AMPLICON	V4	515F_806R	PRJNA431528	NA	460	NA	NA	control	control	none	14d	end	Posterior intestine	NA	NA	Resistant_460	ectothermic	NA	Oreochromis aureus	adaptive	32.0019	34.8298	36	subtropical	internal	entire gut	fishes	fishes	NA	year	lab_with_known_source	5110	years	NA	aquatic	freshwater	host family	NA	24	0	unknown	24	24	24	ramping	0.0417
560	560	Kokou2018	AMPLICON	V4	515F_806R	PRJNA431528	NA	460	NA	NA	control	control	none	14d	end	Posterior intestine	NA	NA	Resistant_460	ectothermic	NA	Oreochromis aureus	adaptive	32.0019	34.8298	36	subtropical	internal	entire gut	fishes	fishes	NA	year	lab_with_known_source	5110	years	NA	aquatic	freshwater	host family	NA	24	0	unknown	24	24	24	ramping	0.0417
561	561	Kokou2018	AMPLICON	V4	515F_806R	PRJNA431528	NA	460	NA	NA	control	control	none	14d	end	Posterior intestine	NA	NA	Resistant_460	ectothermic	NA	Oreochromis aureus	adaptive	32.0019	34.8298	36	subtropical	internal	entire gut	fishes	fishes	NA	year	lab_with_known_source	5110	years	NA	aquatic	freshwater	host family	NA	24	0	unknown	24	24	24	ramping	0.0417
562	562	Kokou2018	AMPLICON	V4	515F_806R	PRJNA431528	NA	460	NA	NA	control	control	none	14d	end	Posterior intestine	NA	NA	Resistant_460	ectothermic	NA	Oreochromis aureus	adaptive	32.0019	34.8298	36	subtropical	internal	entire gut	fishes	fishes	NA	year	lab_with_known_source	5110	years	NA	aquatic	freshwater	host family	NA	24	0	unknown	24	24	24	ramping	0.0417
563	563	Kokou2018	AMPLICON	V4	515F_806R	PRJNA431528	NA	460	NA	NA	control	control	none	14d	end	Posterior intestine	NA	NA	Resistant_460	ectothermic	NA	Oreochromis aureus	adaptive	32.0019	34.8298	36	subtropical	internal	entire gut	fishes	fishes	NA	year	lab_with_known_source	5110	years	NA	aquatic	freshwater	host family	NA	24	0	unknown	24	24	24	ramping	0.0417
481	481	Kokou2018	AMPLICON	V4	515F_806R	PRJNA431528	NA	480	NA	NA	control	control	none	14d	end	Anterior intestine	NA	NA	Resistant_480	ectothermic	NA	Oreochromis aureus	adaptive	32.0019	34.8298	36	subtropical	internal	entire gut	fishes	fishes	NA	year	lab_with_known_source	5110	years	NA	aquatic	freshwater	host family	NA	24	0	unknown	24	24	24	ramping	0.0417
482	482	Kokou2018	AMPLICON	V4	515F_806R	PRJNA431528	NA	480	NA	NA	control	control	none	14d	end	Anterior intestine	NA	NA	Resistant_480	ectothermic	NA	Oreochromis aureus	adaptive	32.0019	34.8298	36	subtropical	internal	entire gut	fishes	fishes	NA	year	lab_with_known_source	5110	years	NA	aquatic	freshwater	host family	NA	24	0	unknown	24	24	24	ramping	0.0417
483	483	Kokou2018	AMPLICON	V4	515F_806R	PRJNA431528	NA	480	NA	NA	control	control	none	14d	end	Anterior intestine	NA	NA	Resistant_480	ectothermic	NA	Oreochromis aureus	adaptive	32.0019	34.8298	36	subtropical	internal	entire gut	fishes	fishes	NA	year	lab_with_known_source	5110	years	NA	aquatic	freshwater	host family	NA	24	0	unknown	24	24	24	ramping	0.0417
484	484	Kokou2018	AMPLICON	V4	515F_806R	PRJNA431528	NA	480	NA	NA	control	control	none	14d	end	Anterior intestine	NA	NA	Resistant_480	ectothermic	NA	Oreochromis aureus	adaptive	32.0019	34.8298	36	subtropical	internal	entire gut	fishes	fishes	NA	year	lab_with_known_source	5110	years	NA	aquatic	freshwater	host family	NA	24	0	unknown	24	24	24	ramping	0.0417
485	485	Kokou2018	AMPLICON	V4	515F_806R	PRJNA431528	NA	480	NA	NA	control	control	none	14d	end	Anterior intestine	NA	NA	Resistant_480	ectothermic	NA	Oreochromis aureus	adaptive	32.0019	34.8298	36	subtropical	internal	entire gut	fishes	fishes	NA	year	lab_with_known_source	5110	years	NA	aquatic	freshwater	host family	NA	24	0	unknown	24	24	24	ramping	0.0417
486	486	Kokou2018	AMPLICON	V4	515F_806R	PRJNA431528	NA	480	NA	NA	control	control	none	14d	end	Anterior intestine	NA	NA	Resistant_480	ectothermic	NA	Oreochromis aureus	adaptive	32.0019	34.8298	36	subtropical	internal	entire gut	fishes	fishes	NA	year	lab_with_known_source	5110	years	NA	aquatic	freshwater	host family	NA	24	0	unknown	24	24	24	ramping	0.0417
487	487	Kokou2018	AMPLICON	V4	515F_806R	PRJNA431528	NA	480	NA	NA	control	control	none	14d	end	Anterior intestine	NA	NA	Resistant_480	ectothermic	NA	Oreochromis aureus	adaptive	32.0019	34.8298	36	subtropical	internal	entire gut	fishes	fishes	NA	year	lab_with_known_source	5110	years	NA	aquatic	freshwater	host family	NA	24	0	unknown	24	24	24	ramping	0.0417
496	496	Kokou2018	AMPLICON	V4	515F_806R	PRJNA431528	NA	480	NA	NA	control	control	none	14d	end	Posterior intestine	NA	NA	Resistant_480	ectothermic	NA	Oreochromis aureus	adaptive	32.0019	34.8298	36	subtropical	internal	entire gut	fishes	fishes	NA	year	lab_with_known_source	5110	years	NA	aquatic	freshwater	host family	NA	24	0	unknown	24	24	24	ramping	0.0417
565	565	Kokou2018	AMPLICON	V4	515F_806R	PRJNA431528	NA	480	NA	NA	control	control	none	14d	end	Posterior intestine	NA	NA	Resistant_480	ectothermic	NA	Oreochromis aureus	adaptive	32.0019	34.8298	36	subtropical	internal	entire gut	fishes	fishes	NA	year	lab_with_known_source	5110	years	NA	aquatic	freshwater	host family	NA	24	0	unknown	24	24	24	ramping	0.0417
566	566	Kokou2018	AMPLICON	V4	515F_806R	PRJNA431528	NA	480	NA	NA	control	control	none	14d	end	Posterior intestine	NA	NA	Resistant_480	ectothermic	NA	Oreochromis aureus	adaptive	32.0019	34.8298	36	subtropical	internal	entire gut	fishes	fishes	NA	year	lab_with_known_source	5110	years	NA	aquatic	freshwater	host family	NA	24	0	unknown	24	24	24	ramping	0.0417
567	567	Kokou2018	AMPLICON	V4	515F_806R	PRJNA431528	NA	480	NA	NA	control	control	none	14d	end	Posterior intestine	NA	NA	Resistant_480	ectothermic	NA	Oreochromis aureus	adaptive	32.0019	34.8298	36	subtropical	internal	entire gut	fishes	fishes	NA	year	lab_with_known_source	5110	years	NA	aquatic	freshwater	host family	NA	24	0	unknown	24	24	24	ramping	0.0417
568	568	Kokou2018	AMPLICON	V4	515F_806R	PRJNA431528	NA	480	NA	NA	control	control	none	14d	end	Posterior intestine	NA	NA	Resistant_480	ectothermic	NA	Oreochromis aureus	adaptive	32.0019	34.8298	36	subtropical	internal	entire gut	fishes	fishes	NA	year	lab_with_known_source	5110	years	NA	aquatic	freshwater	host family	NA	24	0	unknown	24	24	24	ramping	0.0417
570	570	Kokou2018	AMPLICON	V4	515F_806R	PRJNA431528	NA	480	NA	NA	control	control	none	14d	end	Posterior intestine	NA	NA	Resistant_480	ectothermic	NA	Oreochromis aureus	adaptive	32.0019	34.8298	36	subtropical	internal	entire gut	fishes	fishes	NA	year	lab_with_known_source	5110	years	NA	aquatic	freshwater	host family	NA	24	0	unknown	24	24	24	ramping	0.0417
571	571	Kokou2018	AMPLICON	V4	515F_806R	PRJNA431528	NA	480	NA	NA	control	control	none	14d	end	Posterior intestine	NA	NA	Resistant_480	ectothermic	NA	Oreochromis aureus	adaptive	32.0019	34.8298	36	subtropical	internal	entire gut	fishes	fishes	NA	year	lab_with_known_source	5110	years	NA	aquatic	freshwater	host family	NA	24	0	unknown	24	24	24	ramping	0.0417
488	488	Kokou2018	AMPLICON	V4	515F_806R	PRJNA431528	NA	720	NA	NA	control	control	none	14d	end	Anterior intestine	NA	NA	Sensitive_720	ectothermic	NA	Oreochromis aureus	adaptive	32.0019	34.8298	36	subtropical	internal	entire gut	fishes	fishes	NA	year	lab_with_known_source	5110	years	NA	aquatic	freshwater	host family	NA	24	0	unknown	24	24	24	ramping	0.0417
489	489	Kokou2018	AMPLICON	V4	515F_806R	PRJNA431528	NA	720	NA	NA	control	control	none	14d	end	Anterior intestine	NA	NA	Sensitive_720	ectothermic	NA	Oreochromis aureus	adaptive	32.0019	34.8298	36	subtropical	internal	entire gut	fishes	fishes	NA	year	lab_with_known_source	5110	years	NA	aquatic	freshwater	host family	NA	24	0	unknown	24	24	24	ramping	0.0417
490	490	Kokou2018	AMPLICON	V4	515F_806R	PRJNA431528	NA	720	NA	NA	control	control	none	14d	end	Anterior intestine	NA	NA	Sensitive_720	ectothermic	NA	Oreochromis aureus	adaptive	32.0019	34.8298	36	subtropical	internal	entire gut	fishes	fishes	NA	year	lab_with_known_source	5110	years	NA	aquatic	freshwater	host family	NA	24	0	unknown	24	24	24	ramping	0.0417
491	491	Kokou2018	AMPLICON	V4	515F_806R	PRJNA431528	NA	720	NA	NA	control	control	none	14d	end	Anterior intestine	NA	NA	Sensitive_720	ectothermic	NA	Oreochromis aureus	adaptive	32.0019	34.8298	36	subtropical	internal	entire gut	fishes	fishes	NA	year	lab_with_known_source	5110	years	NA	aquatic	freshwater	host family	NA	24	0	unknown	24	24	24	ramping	0.0417
492	492	Kokou2018	AMPLICON	V4	515F_806R	PRJNA431528	NA	720	NA	NA	control	control	none	14d	end	Anterior intestine	NA	NA	Sensitive_720	ectothermic	NA	Oreochromis aureus	adaptive	32.0019	34.8298	36	subtropical	internal	entire gut	fishes	fishes	NA	year	lab_with_known_source	5110	years	NA	aquatic	freshwater	host family	NA	24	0	unknown	24	24	24	ramping	0.0417
493	493	Kokou2018	AMPLICON	V4	515F_806R	PRJNA431528	NA	720	NA	NA	control	control	none	14d	end	Anterior intestine	NA	NA	Sensitive_720	ectothermic	NA	Oreochromis aureus	adaptive	32.0019	34.8298	36	subtropical	internal	entire gut	fishes	fishes	NA	year	lab_with_known_source	5110	years	NA	aquatic	freshwater	host family	NA	24	0	unknown	24	24	24	ramping	0.0417
494	494	Kokou2018	AMPLICON	V4	515F_806R	PRJNA431528	NA	720	NA	NA	control	control	none	14d	end	Anterior intestine	NA	NA	Sensitive_720	ectothermic	NA	Oreochromis aureus	adaptive	32.0019	34.8298	36	subtropical	internal	entire gut	fishes	fishes	NA	year	lab_with_known_source	5110	years	NA	aquatic	freshwater	host family	NA	24	0	unknown	24	24	24	ramping	0.0417
572	572	Kokou2018	AMPLICON	V4	515F_806R	PRJNA431528	NA	720	NA	NA	control	control	none	14d	end	Posterior intestine	NA	NA	Sensitive_720	ectothermic	NA	Oreochromis aureus	adaptive	32.0019	34.8298	36	subtropical	internal	entire gut	fishes	fishes	NA	year	lab_with_known_source	5110	years	NA	aquatic	freshwater	host family	NA	24	0	unknown	24	24	24	ramping	0.0417
573	573	Kokou2018	AMPLICON	V4	515F_806R	PRJNA431528	NA	720	NA	NA	control	control	none	14d	end	Posterior intestine	NA	NA	Sensitive_720	ectothermic	NA	Oreochromis aureus	adaptive	32.0019	34.8298	36	subtropical	internal	entire gut	fishes	fishes	NA	year	lab_with_known_source	5110	years	NA	aquatic	freshwater	host family	NA	24	0	unknown	24	24	24	ramping	0.0417
574	574	Kokou2018	AMPLICON	V4	515F_806R	PRJNA431528	NA	720	NA	NA	control	control	none	14d	end	Posterior intestine	NA	NA	Sensitive_720	ectothermic	NA	Oreochromis aureus	adaptive	32.0019	34.8298	36	subtropical	internal	entire gut	fishes	fishes	NA	year	lab_with_known_source	5110	years	NA	aquatic	freshwater	host family	NA	24	0	unknown	24	24	24	ramping	0.0417
575	575	Kokou2018	AMPLICON	V4	515F_806R	PRJNA431528	NA	720	NA	NA	control	control	none	14d	end	Posterior intestine	NA	NA	Sensitive_720	ectothermic	NA	Oreochromis aureus	adaptive	32.0019	34.8298	36	subtropical	internal	entire gut	fishes	fishes	NA	year	lab_with_known_source	5110	years	NA	aquatic	freshwater	host family	NA	24	0	unknown	24	24	24	ramping	0.0417
576	576	Kokou2018	AMPLICON	V4	515F_806R	PRJNA431528	NA	720	NA	NA	control	control	none	14d	end	Posterior intestine	NA	NA	Sensitive_720	ectothermic	NA	Oreochromis aureus	adaptive	32.0019	34.8298	36	subtropical	internal	entire gut	fishes	fishes	NA	year	lab_with_known_source	5110	years	NA	aquatic	freshwater	host family	NA	24	0	unknown	24	24	24	ramping	0.0417
577	577	Kokou2018	AMPLICON	V4	515F_806R	PRJNA431528	NA	720	NA	NA	control	control	none	14d	end	Posterior intestine	NA	NA	Sensitive_720	ectothermic	NA	Oreochromis aureus	adaptive	32.0019	34.8298	36	subtropical	internal	entire gut	fishes	fishes	NA	year	lab_with_known_source	5110	years	NA	aquatic	freshwater	host family	NA	24	0	unknown	24	24	24	ramping	0.0417
578	578	Kokou2018	AMPLICON	V4	515F_806R	PRJNA431528	NA	720	NA	NA	control	control	none	14d	end	Posterior intestine	NA	NA	Sensitive_720	ectothermic	NA	Oreochromis aureus	adaptive	32.0019	34.8298	36	subtropical	internal	entire gut	fishes	fishes	NA	year	lab_with_known_source	5110	years	NA	aquatic	freshwater	host family	NA	24	0	unknown	24	24	24	ramping	0.0417
499	499	Kokou2018	AMPLICON	V4	515F_806R	PRJNA431528	NA	730	NA	NA	control	control	none	14d	end	Anterior intestine	NA	NA	Sensitive_730	ectothermic	NA	Oreochromis aureus	adaptive	32.0019	34.8298	36	subtropical	internal	entire gut	fishes	fishes	NA	year	lab_with_known_source	5110	years	NA	aquatic	freshwater	host family	NA	24	0	unknown	24	24	24	ramping	0.0417
500	500	Kokou2018	AMPLICON	V4	515F_806R	PRJNA431528	NA	730	NA	NA	control	control	none	14d	end	Anterior intestine	NA	NA	Sensitive_730	ectothermic	NA	Oreochromis aureus	adaptive	32.0019	34.8298	36	subtropical	internal	entire gut	fishes	fishes	NA	year	lab_with_known_source	5110	years	NA	aquatic	freshwater	host family	NA	24	0	unknown	24	24	24	ramping	0.0417
501	501	Kokou2018	AMPLICON	V4	515F_806R	PRJNA431528	NA	730	NA	NA	control	control	none	14d	end	Anterior intestine	NA	NA	Sensitive_730	ectothermic	NA	Oreochromis aureus	adaptive	32.0019	34.8298	36	subtropical	internal	entire gut	fishes	fishes	NA	year	lab_with_known_source	5110	years	NA	aquatic	freshwater	host family	NA	24	0	unknown	24	24	24	ramping	0.0417
579	579	Kokou2018	AMPLICON	V4	515F_806R	PRJNA431528	NA	730	NA	NA	control	control	none	14d	end	Posterior intestine	NA	NA	Sensitive_730	ectothermic	NA	Oreochromis aureus	adaptive	32.0019	34.8298	36	subtropical	internal	entire gut	fishes	fishes	NA	year	lab_with_known_source	5110	years	NA	aquatic	freshwater	host family	NA	24	0	unknown	24	24	24	ramping	0.0417
580	580	Kokou2018	AMPLICON	V4	515F_806R	PRJNA431528	NA	730	NA	NA	control	control	none	14d	end	Posterior intestine	NA	NA	Sensitive_730	ectothermic	NA	Oreochromis aureus	adaptive	32.0019	34.8298	36	subtropical	internal	entire gut	fishes	fishes	NA	year	lab_with_known_source	5110	years	NA	aquatic	freshwater	host family	NA	24	0	unknown	24	24	24	ramping	0.0417
581	581	Kokou2018	AMPLICON	V4	515F_806R	PRJNA431528	NA	730	NA	NA	control	control	none	14d	end	Posterior intestine	NA	NA	Sensitive_730	ectothermic	NA	Oreochromis aureus	adaptive	32.0019	34.8298	36	subtropical	internal	entire gut	fishes	fishes	NA	year	lab_with_known_source	5110	years	NA	aquatic	freshwater	host family	NA	24	0	unknown	24	24	24	ramping	0.0417
582	582	Kokou2018	AMPLICON	V4	515F_806R	PRJNA431528	NA	730	NA	NA	control	control	none	14d	end	Posterior intestine	NA	NA	Sensitive_730	ectothermic	NA	Oreochromis aureus	adaptive	32.0019	34.8298	36	subtropical	internal	entire gut	fishes	fishes	NA	year	lab_with_known_source	5110	years	NA	aquatic	freshwater	host family	NA	24	0	unknown	24	24	24	ramping	0.0417
583	583	Kokou2018	AMPLICON	V4	515F_806R	PRJNA431528	NA	730	NA	NA	control	control	none	14d	end	Posterior intestine	NA	NA	Sensitive_730	ectothermic	NA	Oreochromis aureus	adaptive	32.0019	34.8298	36	subtropical	internal	entire gut	fishes	fishes	NA	year	lab_with_known_source	5110	years	NA	aquatic	freshwater	host family	NA	24	0	unknown	24	24	24	ramping	0.0417
584	584	Kokou2018	AMPLICON	V4	515F_806R	PRJNA431528	NA	730	NA	NA	control	control	none	14d	end	Posterior intestine	NA	NA	Sensitive_730	ectothermic	NA	Oreochromis aureus	adaptive	32.0019	34.8298	36	subtropical	internal	entire gut	fishes	fishes	NA	year	lab_with_known_source	5110	years	NA	aquatic	freshwater	host family	NA	24	0	unknown	24	24	24	ramping	0.0417
585	585	Kokou2018	AMPLICON	V4	515F_806R	PRJNA431528	NA	730	NA	NA	control	control	none	14d	end	Posterior intestine	NA	NA	Sensitive_730	ectothermic	NA	Oreochromis aureus	adaptive	32.0019	34.8298	36	subtropical	internal	entire gut	fishes	fishes	NA	year	lab_with_known_source	5110	years	NA	aquatic	freshwater	host family	NA	24	0	unknown	24	24	24	ramping	0.0417
502	502	Kokou2018	AMPLICON	V4	515F_806R	PRJNA431528	NA	740	NA	NA	control	control	none	14d	end	Anterior intestine	NA	NA	Sensitive_740	ectothermic	NA	Oreochromis aureus	adaptive	32.0019	34.8298	36	subtropical	internal	entire gut	fishes	fishes	NA	year	lab_with_known_source	5110	years	NA	aquatic	freshwater	host family	NA	24	0	unknown	24	24	24	ramping	0.0417
503	503	Kokou2018	AMPLICON	V4	515F_806R	PRJNA431528	NA	740	NA	NA	control	control	none	14d	end	Anterior intestine	NA	NA	Sensitive_740	ectothermic	NA	Oreochromis aureus	adaptive	32.0019	34.8298	36	subtropical	internal	entire gut	fishes	fishes	NA	year	lab_with_known_source	5110	years	NA	aquatic	freshwater	host family	NA	24	0	unknown	24	24	24	ramping	0.0417
504	504	Kokou2018	AMPLICON	V4	515F_806R	PRJNA431528	NA	740	NA	NA	control	control	none	14d	end	Anterior intestine	NA	NA	Sensitive_740	ectothermic	NA	Oreochromis aureus	adaptive	32.0019	34.8298	36	subtropical	internal	entire gut	fishes	fishes	NA	year	lab_with_known_source	5110	years	NA	aquatic	freshwater	host family	NA	24	0	unknown	24	24	24	ramping	0.0417
505	505	Kokou2018	AMPLICON	V4	515F_806R	PRJNA431528	NA	740	NA	NA	control	control	none	14d	end	Anterior intestine	NA	NA	Sensitive_740	ectothermic	NA	Oreochromis aureus	adaptive	32.0019	34.8298	36	subtropical	internal	entire gut	fishes	fishes	NA	year	lab_with_known_source	5110	years	NA	aquatic	freshwater	host family	NA	24	0	unknown	24	24	24	ramping	0.0417
506	506	Kokou2018	AMPLICON	V4	515F_806R	PRJNA431528	NA	740	NA	NA	control	control	none	14d	end	Anterior intestine	NA	NA	Sensitive_740	ectothermic	NA	Oreochromis aureus	adaptive	32.0019	34.8298	36	subtropical	internal	entire gut	fishes	fishes	NA	year	lab_with_known_source	5110	years	NA	aquatic	freshwater	host family	NA	24	0	unknown	24	24	24	ramping	0.0417
507	507	Kokou2018	AMPLICON	V4	515F_806R	PRJNA431528	NA	740	NA	NA	control	control	none	14d	end	Anterior intestine	NA	NA	Sensitive_740	ectothermic	NA	Oreochromis aureus	adaptive	32.0019	34.8298	36	subtropical	internal	entire gut	fishes	fishes	NA	year	lab_with_known_source	5110	years	NA	aquatic	freshwater	host family	NA	24	0	unknown	24	24	24	ramping	0.0417
508	508	Kokou2018	AMPLICON	V4	515F_806R	PRJNA431528	NA	740	NA	NA	control	control	none	14d	end	Anterior intestine	NA	NA	Sensitive_740	ectothermic	NA	Oreochromis aureus	adaptive	32.0019	34.8298	36	subtropical	internal	entire gut	fishes	fishes	NA	year	lab_with_known_source	5110	years	NA	aquatic	freshwater	host family	NA	24	0	unknown	24	24	24	ramping	0.0417
586	586	Kokou2018	AMPLICON	V4	515F_806R	PRJNA431528	NA	740	NA	NA	control	control	none	14d	end	Posterior intestine	NA	NA	Sensitive_740	ectothermic	NA	Oreochromis aureus	adaptive	32.0019	34.8298	36	subtropical	internal	entire gut	fishes	fishes	NA	year	lab_with_known_source	5110	years	NA	aquatic	freshwater	host family	NA	24	0	unknown	24	24	24	ramping	0.0417
587	587	Kokou2018	AMPLICON	V4	515F_806R	PRJNA431528	NA	740	NA	NA	control	control	none	14d	end	Posterior intestine	NA	NA	Sensitive_740	ectothermic	NA	Oreochromis aureus	adaptive	32.0019	34.8298	36	subtropical	internal	entire gut	fishes	fishes	NA	year	lab_with_known_source	5110	years	NA	aquatic	freshwater	host family	NA	24	0	unknown	24	24	24	ramping	0.0417
588	588	Kokou2018	AMPLICON	V4	515F_806R	PRJNA431528	NA	740	NA	NA	control	control	none	14d	end	Posterior intestine	NA	NA	Sensitive_740	ectothermic	NA	Oreochromis aureus	adaptive	32.0019	34.8298	36	subtropical	internal	entire gut	fishes	fishes	NA	year	lab_with_known_source	5110	years	NA	aquatic	freshwater	host family	NA	24	0	unknown	24	24	24	ramping	0.0417
589	589	Kokou2018	AMPLICON	V4	515F_806R	PRJNA431528	NA	740	NA	NA	control	control	none	14d	end	Posterior intestine	NA	NA	Sensitive_740	ectothermic	NA	Oreochromis aureus	adaptive	32.0019	34.8298	36	subtropical	internal	entire gut	fishes	fishes	NA	year	lab_with_known_source	5110	years	NA	aquatic	freshwater	host family	NA	24	0	unknown	24	24	24	ramping	0.0417
590	590	Kokou2018	AMPLICON	V4	515F_806R	PRJNA431528	NA	740	NA	NA	control	control	none	14d	end	Posterior intestine	NA	NA	Sensitive_740	ectothermic	NA	Oreochromis aureus	adaptive	32.0019	34.8298	36	subtropical	internal	entire gut	fishes	fishes	NA	year	lab_with_known_source	5110	years	NA	aquatic	freshwater	host family	NA	24	0	unknown	24	24	24	ramping	0.0417
591	591	Kokou2018	AMPLICON	V4	515F_806R	PRJNA431528	NA	740	NA	NA	control	control	none	14d	end	Posterior intestine	NA	NA	Sensitive_740	ectothermic	NA	Oreochromis aureus	adaptive	32.0019	34.8298	36	subtropical	internal	entire gut	fishes	fishes	NA	year	lab_with_known_source	5110	years	NA	aquatic	freshwater	host family	NA	24	0	unknown	24	24	24	ramping	0.0417
592	592	Kokou2018	AMPLICON	V4	515F_806R	PRJNA431528	NA	740	NA	NA	control	control	none	14d	end	Posterior intestine	NA	NA	Sensitive_740	ectothermic	NA	Oreochromis aureus	adaptive	32.0019	34.8298	36	subtropical	internal	entire gut	fishes	fishes	NA	year	lab_with_known_source	5110	years	NA	aquatic	freshwater	host family	NA	24	0	unknown	24	24	24	ramping	0.0417
SRR10453913	SRR10453913	Krisko2020	AMPLICON	V4	515F_806R	PRJNA589879	SAMN13293365	Cohen.D.1	30 degrees C ambient temperature	Donor fecal sample Donor30-1	control	control	none	4weeks	end	feces	male	NA	C57BL/6J	endothermic	10-22 weeks old	Mus musculus	adaptive	NA	NA	NA	NA	internal	feces	mammal	mammal	2 years	year	lab_strain	NA	lab_strain	NA	terrestrial	NA	none	28	30	0	unknown	30	30	30	static	none
SRR10453912	SRR10453912	Krisko2020	AMPLICON	V4	515F_806R	PRJNA589879	SAMN13293366	Cohen.D.2	30 degrees C ambient temperature	Donor fecal sample Donor30-2	control	control	none	4weeks	end	feces	male	NA	C57BL/6J	endothermic	10-22 weeks old	Mus musculus	adaptive	NA	NA	NA	NA	internal	feces	mammal	mammal	2 years	year	lab_strain	NA	lab_strain	NA	terrestrial	NA	none	28	30	0	unknown	30	30	30	static	none
SRR10453901	SRR10453901	Krisko2020	AMPLICON	V4	515F_806R	PRJNA589879	SAMN13293367	Cohen.D.3	30 degrees C ambient temperature	Donor fecal sample Donor30-3	control	control	none	4weeks	end	feces	male	NA	C57BL/6J	endothermic	10-22 weeks old	Mus musculus	adaptive	NA	NA	NA	NA	internal	feces	mammal	mammal	2 years	year	lab_strain	NA	lab_strain	NA	terrestrial	NA	none	28	30	0	unknown	30	30	30	static	none
SRR10453890	SRR10453890	Krisko2020	AMPLICON	V4	515F_806R	PRJNA589879	SAMN13293368	Cohen.D.4	30 degrees C ambient temperature	Donor fecal sample Donor30-4	control	control	none	4weeks	end	feces	male	NA	C57BL/6J	endothermic	10-22 weeks old	Mus musculus	adaptive	NA	NA	NA	NA	internal	feces	mammal	mammal	2 years	year	lab_strain	NA	lab_strain	NA	terrestrial	NA	none	28	30	0	unknown	30	30	30	static	none
SRR10453879	SRR10453879	Krisko2020	AMPLICON	V4	515F_806R	PRJNA589879	SAMN13293369	Cohen.D.5	30 degrees C ambient temperature	Donor fecal sample Donor30-5	control	control	none	4weeks	end	feces	male	NA	C57BL/6J	endothermic	10-22 weeks old	Mus musculus	adaptive	NA	NA	NA	NA	internal	feces	mammal	mammal	2 years	year	lab_strain	NA	lab_strain	NA	terrestrial	NA	none	28	30	0	unknown	30	30	30	static	none
SRR10453868	SRR10453868	Krisko2020	AMPLICON	V4	515F_806R	PRJNA589879	SAMN13293370	Cohen.D.6	30 degrees C ambient temperature	Donor fecal sample Donor30-6	control	control	none	4weeks	end	feces	male	NA	C57BL/6J	endothermic	10-22 weeks old	Mus musculus	adaptive	NA	NA	NA	NA	internal	feces	mammal	mammal	2 years	year	lab_strain	NA	lab_strain	NA	terrestrial	NA	none	28	30	0	unknown	30	30	30	static	none
SRR10453857	SRR10453857	Krisko2020	AMPLICON	V4	515F_806R	PRJNA589879	SAMN13293371	Cohen.D.7	30 degrees C ambient temperature	Donor fecal sample Donor30-7	control	control	none	4weeks	end	feces	male	NA	C57BL/6J	endothermic	10-22 weeks old	Mus musculus	adaptive	NA	NA	NA	NA	internal	feces	mammal	mammal	2 years	year	lab_strain	NA	lab_strain	NA	terrestrial	NA	none	28	30	0	unknown	30	30	30	static	none
SRR10453848	SRR10453848	Krisko2020	AMPLICON	V4	515F_806R	PRJNA589879	SAMN13293372	Cohen.D.8	30 degrees C ambient temperature	Donor fecal sample Donor30-8	control	control	none	4weeks	end	feces	male	NA	C57BL/6J	endothermic	10-22 weeks old	Mus musculus	adaptive	NA	NA	NA	NA	internal	feces	mammal	mammal	2 years	year	lab_strain	NA	lab_strain	NA	terrestrial	NA	none	28	30	0	unknown	30	30	30	static	none
SRR8079318	SRR8079318	Li2019	AMPLICON	V4-V5	515F_909R	PRJNA497428	SAMN10259928	L165	biological replicate 3	L165	control	control	none	end	end	entire gut	NA	NA	NA	ectothermic	eggs	Xenopus tropicalis	adaptive	30.67	104.07	501	subtropical	internal	entire gut	frogs	amphibians	30 years	year	collected	NA	days	NA	aquatic	freshwater	none	NA	23	0	unknown	25-30	NA	23	static	none
SRR8079320	SRR8079320	Li2019	AMPLICON	V4-V5	515F_909R	PRJNA497428	SAMN10259930	L167	biological replicate 5	L167	control	control	none	end	end	entire gut	NA	NA	NA	ectothermic	eggs	Xenopus tropicalis	adaptive	30.67	104.07	501	subtropical	internal	entire gut	frogs	amphibians	30 years	year	collected	NA	days	NA	aquatic	freshwater	none	NA	23	0	unknown	25-30	NA	23	static	none
SRR8079321	SRR8079321	Li2019	AMPLICON	V4-V5	515F_909R	PRJNA497428	SAMN10259931	L168	biological replicate 6	L168	control	control	none	end	end	entire gut	NA	NA	NA	ectothermic	eggs	Xenopus tropicalis	adaptive	30.67	104.07	501	subtropical	internal	entire gut	frogs	amphibians	30 years	year	collected	NA	days	NA	aquatic	freshwater	none	NA	23	0	unknown	25-30	NA	23	static	none
SRR8079325	SRR8079325	Li2019	AMPLICON	V4-V5	515F_909R	PRJNA497428	SAMN10259927	L164	biological replicate 2	L164	control	control	none	end	end	entire gut	NA	NA	NA	ectothermic	eggs	Xenopus tropicalis	adaptive	30.67	104.07	501	subtropical	internal	entire gut	frogs	amphibians	30 years	year	collected	NA	days	NA	aquatic	freshwater	none	NA	23	0	unknown	25-30	NA	23	static	none
SRR8079324	SRR8079324	Li2019	AMPLICON	V4-V5	515F_909R	PRJNA497428	SAMN10259926	L163	biological replicate 1	L163	control	control	none	end	end	entire gut	NA	NA	NA	ectothermic	eggs	Xenopus tropicalis	adaptive	30.67	104.07	501	subtropical	internal	entire gut	frogs	amphibians	30 years	year	collected	NA	days	NA	aquatic	freshwater	none	NA	23	0	unknown	25-30	NA	23	static	none
SRR8079319	SRR8079319	Li2019	AMPLICON	V4-V5	515F_909R	PRJNA497428	SAMN10259929	L166	biological replicate 4	L166	control	control	none	end	end	entire gut	NA	NA	NA	ectothermic	eggs	Xenopus tropicalis	adaptive	30.67	104.07	501	subtropical	internal	entire gut	frogs	amphibians	30 years	year	collected	NA	days	NA	aquatic	freshwater	none	NA	23	0	unknown	25-30	NA	23	static	none
SRR9335007	SRR9335007	Maher2019	AMPLICON	V4	515F_806R	PRJNA549489	SAMN12087381	11	NA	tankD_colonyC1	control	control	none	21d	end	nubbins	NA	Control	Control	ectothermic	NA	Pocillopora meandrina	innate	-17.4906	-149.826	NA	tropical	internal	tissue	corals	corals	a couple of years	year	collected	1	days	NA	aquatic	sea	scars, nutrients	1	26	0	26	26	26	26	ramping	<1
SRR9335008	SRR9335008	Maher2019	AMPLICON	V4	515F_806R	PRJNA549489	SAMN12087382	14	NA	tankD_colonyC4	control	control	none	21d	end	nubbins	NA	Control	Control	ectothermic	NA	Pocillopora meandrina	innate	-17.4906	-149.826	NA	tropical	internal	tissue	corals	corals	a couple of years	year	collected	1	days	NA	aquatic	sea	scars, nutrients	1	26	0	26	26	26	26	ramping	<1
SRR9335014	SRR9335014	Maher2019	AMPLICON	V4	515F_806R	PRJNA549489	SAMN12087383	15	NA	tankD_colonyC5	control	control	none	21d	end	nubbins	NA	Control	Control	ectothermic	NA	Pocillopora meandrina	innate	-17.4906	-149.826	NA	tropical	internal	tissue	corals	corals	a couple of years	year	collected	1	days	NA	aquatic	sea	scars, nutrients	1	26	0	26	26	26	26	ramping	<1
SRR9335015	SRR9335015	Maher2019	AMPLICON	V4	515F_806R	PRJNA549489	SAMN12087384	17	NA	tankL_colonyC7	control	control	none	21d	end	nubbins	NA	Control	Control	ectothermic	NA	Pocillopora meandrina	innate	-17.4906	-149.826	NA	tropical	internal	tissue	corals	corals	a couple of years	year	collected	1	days	NA	aquatic	sea	scars, nutrients	1	26	0	26	26	26	26	ramping	<1
SRR9335033	SRR9335033	Maher2019	AMPLICON	V4	515F_806R	PRJNA549489	SAMN12087385	18	NA	tankL_colonyC8	control	control	none	21d	end	nubbins	NA	Control	Control	ectothermic	NA	Pocillopora meandrina	innate	-17.4906	-149.826	NA	tropical	internal	tissue	corals	corals	a couple of years	year	collected	1	days	NA	aquatic	sea	scars, nutrients	1	26	0	26	26	26	26	ramping	<1
SRR3143697	SRR3143697	Mensch2016	AMPLICON	V1-V2	27F_338R	PRJNA310780	SAMN04455571	S102Biofilm_Fucus	B1	S102	control	control	control	11weeks	end	Biofilm/thalli	NA	NA	NA	algae	NA	Fucus vesiculosus	innate	55.0284	8.43317	NA	temperate	external	biofilm	algae	algae	5 years	year	collected	NA	days	NA	aquatic	sea	pCO2	NA	ambient	0	unknown	NA	NA	NA	static	none
SRR3143701	SRR3143701	Mensch2016	AMPLICON	V1-V2	27F_338R	PRJNA310780	SAMN04455575	S106Biofilm_Fucus	D1	S106	control	control	control	11weeks	end	Biofilm/thalli	NA	NA	NA	algae	NA	Fucus vesiculosus	innate	55.0284	8.43317	NA	temperate	external	biofilm	algae	algae	5 years	year	collected	NA	days	NA	aquatic	sea	pCO2	NA	ambient	0	unknown	NA	NA	NA	static	none
SRR3143707	SRR3143707	Mensch2016	AMPLICON	V1-V2	27F_338R	PRJNA310780	SAMN04455579	S110Biofilm_Fucus	F1	S110	control	control	control	11weeks	end	Biofilm/thalli	NA	NA	NA	algae	NA	Fucus vesiculosus	innate	55.0284	8.43317	NA	temperate	external	biofilm	algae	algae	5 years	year	collected	NA	days	NA	aquatic	sea	pCO2	NA	ambient	0	unknown	NA	NA	NA	static	none
SRR3499883	SRR3499883	Mensch2020	AMPLICON	V1-V2	27F_338R	PRJNA321820	SAMN04994060	CE1_040	B2	CE1_040Biofilm_Fucus	control	control	none	1y	end	Biofilm_Fucus	NA	NA	NA	algae	NA	Fucus vesiculosus	innate	54.4542	10.1977	NA	temperate	external	biofilm	algae	algae	5 years	year	collected	NA	days	NA	aquatic	sea	pCO2	NA	ambient	0	unknown	NA	NA	NA	static	none
SRR3499887	SRR3499887	Mensch2020	AMPLICON	V1-V2	27F_338R	PRJNA321820	SAMN04994064	CE1_044	D2	CE1_044Biofilm_Fucus	control	control	none	1y	end	Biofilm_Fucus	NA	NA	NA	algae	NA	Fucus vesiculosus	innate	54.4542	10.1977	NA	temperate	external	biofilm	algae	algae	5 years	year	collected	NA	days	NA	aquatic	sea	pCO2	NA	ambient	0	unknown	NA	NA	NA	static	none
SRR3499891	SRR3499891	Mensch2020	AMPLICON	V1-V2	27F_338R	PRJNA321820	SAMN04994068	CE1_048	F2	CE1_048Biofilm_Fucus	control	control	none	1y	end	Biofilm_Fucus	NA	NA	NA	algae	NA	Fucus vesiculosus	innate	54.4542	10.1977	NA	temperate	external	biofilm	algae	algae	5 years	year	collected	NA	days	NA	aquatic	sea	pCO2	NA	ambient	0	unknown	NA	NA	NA	static	none
SRR3499940	SRR3499940	Mensch2020	AMPLICON	V1-V2	27F_338R	PRJNA321820	SAMN04993792	CE1_072	F2	CE1_072Biofilm_Fucus	control	control	none	1y	end	Biofilm_Fucus	NA	NA	NA	algae	NA	Fucus vesiculosus	innate	54.4542	10.1977	NA	temperate	external	biofilm	algae	algae	5 years	year	collected	NA	days	NA	aquatic	sea	pCO2	NA	ambient	0	unknown	NA	NA	NA	static	none
SRR3500024	SRR3500024	Mensch2020	AMPLICON	V1-V2	27F_338R	PRJNA321820	SAMN04994112	CE2_044	D2	CE2_044Biofilm_Fucus	control	control	none	1y	end	Biofilm_Fucus	NA	NA	NA	algae	NA	Fucus vesiculosus	innate	54.4542	10.1977	NA	temperate	external	biofilm	algae	algae	5 years	year	collected	NA	days	NA	aquatic	sea	pCO2	NA	ambient	0	unknown	NA	NA	NA	static	none
SRR3500062	SRR3500062	Mensch2020	AMPLICON	V1-V2	27F_338R	PRJNA321820	SAMN04993840	CE2_084	F2	CE2_084Biofilm_Fucus	control	control	none	1y	end	Biofilm_Fucus	NA	NA	NA	algae	NA	Fucus vesiculosus	innate	54.4542	10.1977	NA	temperate	external	biofilm	algae	algae	5 years	year	collected	NA	days	NA	aquatic	sea	pCO2	NA	ambient	0	unknown	NA	NA	NA	static	none
SRR3500076	SRR3500076	Mensch2020	AMPLICON	V1-V2	27F_338R	PRJNA321820	SAMN04993854	CE2_110	B2	CE2_110Biofilm_Fucus	control	control	none	1y	end	Biofilm_Fucus	NA	NA	NA	algae	NA	Fucus vesiculosus	innate	54.4542	10.1977	NA	temperate	external	biofilm	algae	algae	5 years	year	collected	NA	days	NA	aquatic	sea	pCO2	NA	ambient	0	unknown	NA	NA	NA	static	none
SRR3500097	SRR3500097	Mensch2020	AMPLICON	V1-V2	27F_338R	PRJNA321820	SAMN04993874	CE3_016	B2	CE3_016Biofilm_Fucus	control	control	none	1y	end	Biofilm_Fucus	NA	NA	NA	algae	NA	Fucus vesiculosus	innate	54.4542	10.1977	NA	temperate	external	biofilm	algae	algae	5 years	year	collected	NA	days	NA	aquatic	sea	pCO2	NA	ambient	0	unknown	NA	NA	NA	static	none
SRR3500105	SRR3500105	Mensch2020	AMPLICON	V1-V2	27F_338R	PRJNA321820	SAMN04993882	CE3_024	F2	CE3_024Biofilm_Fucus	control	control	none	1y	end	Biofilm_Fucus	NA	NA	NA	algae	NA	Fucus vesiculosus	innate	54.4542	10.1977	NA	temperate	external	biofilm	algae	algae	5 years	year	collected	NA	days	NA	aquatic	sea	pCO2	NA	ambient	0	unknown	NA	NA	NA	static	none
SRR3500129	SRR3500129	Mensch2020	AMPLICON	V1-V2	27F_338R	PRJNA321820	SAMN04994140	CE3_048	F2	CE3_048Biofilm_Fucus	control	control	none	1y	end	Biofilm_Fucus	NA	NA	NA	algae	NA	Fucus vesiculosus	innate	54.4542	10.1977	NA	temperate	external	biofilm	algae	algae	5 years	year	collected	NA	days	NA	aquatic	sea	pCO2	NA	ambient	0	unknown	NA	NA	NA	static	none
SRR3500133	SRR3500133	Mensch2020	AMPLICON	V1-V2	27F_338R	PRJNA321820	SAMN04994144	CE3_064	B2	CE3_064Biofilm_Fucus	control	control	none	1y	end	Biofilm_Fucus	NA	NA	NA	algae	NA	Fucus vesiculosus	innate	54.4542	10.1977	NA	temperate	external	biofilm	algae	algae	5 years	year	collected	NA	days	NA	aquatic	sea	pCO2	NA	ambient	0	unknown	NA	NA	NA	static	none
SRR3500141	SRR3500141	Mensch2020	AMPLICON	V1-V2	27F_338R	PRJNA321820	SAMN04994152	CE3_072	F2	CE3_072Biofilm_Fucus	control	control	none	1y	end	Biofilm_Fucus	NA	NA	NA	algae	NA	Fucus vesiculosus	innate	54.4542	10.1977	NA	temperate	external	biofilm	algae	algae	5 years	year	collected	NA	days	NA	aquatic	sea	pCO2	NA	ambient	0	unknown	NA	NA	NA	static	none
SRR3500165	SRR3500165	Mensch2020	AMPLICON	V1-V2	27F_338R	PRJNA321820	SAMN04993906	CE3_108	F2	CE3_108Biofilm_Fucus	control	control	none	1y	end	Biofilm_Fucus	NA	NA	NA	algae	NA	Fucus vesiculosus	innate	54.4542	10.1977	NA	temperate	external	biofilm	algae	algae	5 years	year	collected	NA	days	NA	aquatic	sea	pCO2	NA	ambient	0	unknown	NA	NA	NA	static	none
SRR3500186	SRR3500186	Mensch2020	AMPLICON	V1-V2	27F_338R	PRJNA321820	SAMN04993926	CE4_020	D2	CE4_020Biofilm_Fucus	control	control	none	1y	end	Biofilm_Fucus	NA	NA	NA	algae	NA	Fucus vesiculosus	innate	54.4542	10.1977	NA	temperate	external	biofilm	algae	algae	5 years	year	collected	NA	days	NA	aquatic	sea	pCO2	NA	ambient	0	unknown	NA	NA	NA	static	none
SRR3500210	SRR3500210	Mensch2020	AMPLICON	V1-V2	27F_338R	PRJNA321820	SAMN04993950	CE4_044	D2	CE4_044Biofilm_Fucus	control	control	none	1y	end	Biofilm_Fucus	NA	NA	NA	algae	NA	Fucus vesiculosus	innate	54.4542	10.1977	NA	temperate	external	biofilm	algae	algae	5 years	year	collected	NA	days	NA	aquatic	sea	pCO2	NA	ambient	0	unknown	NA	NA	NA	static	none
SRR3500230	SRR3500230	Mensch2020	AMPLICON	V1-V2	27F_338R	PRJNA321820	SAMN04993970	CE4_076	B2	CE4_076Biofilm_Fucus	control	control	none	1y	end	Biofilm_Fucus	NA	NA	NA	algae	NA	Fucus vesiculosus	innate	54.4542	10.1977	NA	temperate	external	biofilm	algae	algae	5 years	year	collected	NA	days	NA	aquatic	sea	pCO2	NA	ambient	0	unknown	NA	NA	NA	static	none
SRR3500238	SRR3500238	Mensch2020	AMPLICON	V1-V2	27F_338R	PRJNA321820	SAMN04993978	CE4_084	F2	CE4_084Biofilm_Fucus	control	control	none	1y	end	Biofilm_Fucus	NA	NA	NA	algae	NA	Fucus vesiculosus	innate	54.4542	10.1977	NA	temperate	external	biofilm	algae	algae	5 years	year	collected	NA	days	NA	aquatic	sea	pCO2	NA	ambient	0	unknown	NA	NA	NA	static	none
SRR3500262	SRR3500262	Mensch2020	AMPLICON	V1-V2	27F_338R	PRJNA321820	SAMN04994041	CE4_120	F2	CE4_120Biofilm_Fucus	control	control	none	1y	end	Biofilm_Fucus	NA	NA	NA	algae	NA	Fucus vesiculosus	innate	54.4542	10.1977	NA	temperate	external	biofilm	algae	algae	5 years	year	collected	NA	days	NA	aquatic	sea	pCO2	NA	ambient	0	unknown	NA	NA	NA	static	none
SRR3499867	SRR3499867	Mensch2020	AMPLICON	V1-V2	27F_338R	PRJNA321820	SAMN04993768	CE1_024	F2	CE1_024Biofilm_Fucus	control	control	none	1y	end	Biofilm_Fucus	NA	NA	NA	algae	NA	Fucus vesiculosus	innate	54.4542	10.1977	NA	temperate	external	biofilm	algae	algae	5 years	year	collected	NA	days	NA	aquatic	sea	pCO2	NA	ambient	0	unknown	NA	NA	NA	static	none
SRR3499911	SRR3499911	Mensch2020	AMPLICON	V1-V2	27F_338R	PRJNA321820	SAMN04993788	CE1_068	D2	CE1_068Biofilm_Fucus	control	control	none	1y	end	Biofilm_Fucus	NA	NA	NA	algae	NA	Fucus vesiculosus	innate	54.4542	10.1977	NA	temperate	external	biofilm	algae	algae	5 years	year	collected	NA	days	NA	aquatic	sea	pCO2	NA	ambient	0	unknown	NA	NA	NA	static	none
SRR3499956	SRR3499956	Mensch2020	AMPLICON	V1-V2	27F_338R	PRJNA321820	SAMN04993808	CE1_100	B2	CE1_100Biofilm_Fucus	control	control	none	1y	end	Biofilm_Fucus	NA	NA	NA	algae	NA	Fucus vesiculosus	innate	54.4542	10.1977	NA	temperate	external	biofilm	algae	algae	5 years	year	collected	NA	days	NA	aquatic	sea	pCO2	NA	ambient	0	unknown	NA	NA	NA	static	none
SRR3499960	SRR3499960	Mensch2020	AMPLICON	V1-V2	27F_338R	PRJNA321820	SAMN04993812	CE1_104	D2	CE1_104Biofilm_Fucus	control	control	none	1y	end	Biofilm_Fucus	NA	NA	NA	algae	NA	Fucus vesiculosus	innate	54.4542	10.1977	NA	temperate	external	biofilm	algae	algae	5 years	year	collected	NA	days	NA	aquatic	sea	pCO2	NA	ambient	0	unknown	NA	NA	NA	static	none
SRR3499964	SRR3499964	Mensch2020	AMPLICON	V1-V2	27F_338R	PRJNA321820	SAMN04993816	CE1_108	F2	CE1_108Biofilm_Fucus	control	control	none	1y	end	Biofilm_Fucus	NA	NA	NA	algae	NA	Fucus vesiculosus	innate	54.4542	10.1977	NA	temperate	external	biofilm	algae	algae	5 years	year	collected	NA	days	NA	aquatic	sea	pCO2	NA	ambient	0	unknown	NA	NA	NA	static	none
SRR3499996	SRR3499996	Mensch2020	AMPLICON	V1-V2	27F_338R	PRJNA321820	SAMN04994084	CE2_016	B2	CE2_016Biofilm_Fucus	control	control	none	1y	end	Biofilm_Fucus	NA	NA	NA	algae	NA	Fucus vesiculosus	innate	54.4542	10.1977	NA	temperate	external	biofilm	algae	algae	5 years	year	collected	NA	days	NA	aquatic	sea	pCO2	NA	ambient	0	unknown	NA	NA	NA	static	none
SRR3500000	SRR3500000	Mensch2020	AMPLICON	V1-V2	27F_338R	PRJNA321820	SAMN04994088	CE2_020	D2	CE2_020Biofilm_Fucus	control	control	none	1y	end	Biofilm_Fucus	NA	NA	NA	algae	NA	Fucus vesiculosus	innate	54.4542	10.1977	NA	temperate	external	biofilm	algae	algae	5 years	year	collected	NA	days	NA	aquatic	sea	pCO2	NA	ambient	0	unknown	NA	NA	NA	static	none
SRR3500004	SRR3500004	Mensch2020	AMPLICON	V1-V2	27F_338R	PRJNA321820	SAMN04994092	CE2_024	F2	CE2_024Biofilm_Fucus	control	control	none	1y	end	Biofilm_Fucus	NA	NA	NA	algae	NA	Fucus vesiculosus	innate	54.4542	10.1977	NA	temperate	external	biofilm	algae	algae	5 years	year	collected	NA	days	NA	aquatic	sea	pCO2	NA	ambient	0	unknown	NA	NA	NA	static	none
SRR3500020	SRR3500020	Mensch2020	AMPLICON	V1-V2	27F_338R	PRJNA321820	SAMN04994108	CE2_040	B2	CE2_040Biofilm_Fucus	control	control	none	1y	end	Biofilm_Fucus	NA	NA	NA	algae	NA	Fucus vesiculosus	innate	54.4542	10.1977	NA	temperate	external	biofilm	algae	algae	5 years	year	collected	NA	days	NA	aquatic	sea	pCO2	NA	ambient	0	unknown	NA	NA	NA	static	none
SRR3500054	SRR3500054	Mensch2020	AMPLICON	V1-V2	27F_338R	PRJNA321820	SAMN04993832	CE2_076	B2	CE2_076Biofilm_Fucus	control	control	none	1y	end	Biofilm_Fucus	NA	NA	NA	algae	NA	Fucus vesiculosus	innate	54.4542	10.1977	NA	temperate	external	biofilm	algae	algae	5 years	year	collected	NA	days	NA	aquatic	sea	pCO2	NA	ambient	0	unknown	NA	NA	NA	static	none
SRR3500058	SRR3500058	Mensch2020	AMPLICON	V1-V2	27F_338R	PRJNA321820	SAMN04993836	CE2_080	D2	CE2_080Biofilm_Fucus	control	control	none	1y	end	Biofilm_Fucus	NA	NA	NA	algae	NA	Fucus vesiculosus	innate	54.4542	10.1977	NA	temperate	external	biofilm	algae	algae	5 years	year	collected	NA	days	NA	aquatic	sea	pCO2	NA	ambient	0	unknown	NA	NA	NA	static	none
SRR3500101	SRR3500101	Mensch2020	AMPLICON	V1-V2	27F_338R	PRJNA321820	SAMN04993878	CE3_020	D2	CE3_020Biofilm_Fucus	control	control	none	1y	end	Biofilm_Fucus	NA	NA	NA	algae	NA	Fucus vesiculosus	innate	54.4542	10.1977	NA	temperate	external	biofilm	algae	algae	5 years	year	collected	NA	days	NA	aquatic	sea	pCO2	NA	ambient	0	unknown	NA	NA	NA	static	none
SRR3500121	SRR3500121	Mensch2020	AMPLICON	V1-V2	27F_338R	PRJNA321820	SAMN04994132	CE3_040	B2	CE3_040Biofilm_Fucus	control	control	none	1y	end	Biofilm_Fucus	NA	NA	NA	algae	NA	Fucus vesiculosus	innate	54.4542	10.1977	NA	temperate	external	biofilm	algae	algae	5 years	year	collected	NA	days	NA	aquatic	sea	pCO2	NA	ambient	0	unknown	NA	NA	NA	static	none
SRR3500137	SRR3500137	Mensch2020	AMPLICON	V1-V2	27F_338R	PRJNA321820	SAMN04994148	CE3_068	D2	CE3_068Biofilm_Fucus	control	control	none	1y	end	Biofilm_Fucus	NA	NA	NA	algae	NA	Fucus vesiculosus	innate	54.4542	10.1977	NA	temperate	external	biofilm	algae	algae	5 years	year	collected	NA	days	NA	aquatic	sea	pCO2	NA	ambient	0	unknown	NA	NA	NA	static	none
SRR3500157	SRR3500157	Mensch2020	AMPLICON	V1-V2	27F_338R	PRJNA321820	SAMN04993898	CE3_100	B2	CE3_100Biofilm_Fucus	control	control	none	1y	end	Biofilm_Fucus	NA	NA	NA	algae	NA	Fucus vesiculosus	innate	54.4542	10.1977	NA	temperate	external	biofilm	algae	algae	5 years	year	collected	NA	days	NA	aquatic	sea	pCO2	NA	ambient	0	unknown	NA	NA	NA	static	none
SRR3500161	SRR3500161	Mensch2020	AMPLICON	V1-V2	27F_338R	PRJNA321820	SAMN04993902	CE3_104	D2	CE3_104Biofilm_Fucus	control	control	none	1y	end	Biofilm_Fucus	NA	NA	NA	algae	NA	Fucus vesiculosus	innate	54.4542	10.1977	NA	temperate	external	biofilm	algae	algae	5 years	year	collected	NA	days	NA	aquatic	sea	pCO2	NA	ambient	0	unknown	NA	NA	NA	static	none
SRR3500182	SRR3500182	Mensch2020	AMPLICON	V1-V2	27F_338R	PRJNA321820	SAMN04993922	CE4_016	B2	CE4_016Biofilm_Fucus	control	control	none	1y	end	Biofilm_Fucus	NA	NA	NA	algae	NA	Fucus vesiculosus	innate	54.4542	10.1977	NA	temperate	external	biofilm	algae	algae	5 years	year	collected	NA	days	NA	aquatic	sea	pCO2	NA	ambient	0	unknown	NA	NA	NA	static	none
SRR3500190	SRR3500190	Mensch2020	AMPLICON	V1-V2	27F_338R	PRJNA321820	SAMN04993930	CE4_024	F2	CE4_024Biofilm_Fucus	control	control	none	1y	end	Biofilm_Fucus	NA	NA	NA	algae	NA	Fucus vesiculosus	innate	54.4542	10.1977	NA	temperate	external	biofilm	algae	algae	5 years	year	collected	NA	days	NA	aquatic	sea	pCO2	NA	ambient	0	unknown	NA	NA	NA	static	none
SRR3500206	SRR3500206	Mensch2020	AMPLICON	V1-V2	27F_338R	PRJNA321820	SAMN04993946	CE4_040	B2	CE4_040Biofilm_Fucus	control	control	none	1y	end	Biofilm_Fucus	NA	NA	NA	algae	NA	Fucus vesiculosus	innate	54.4542	10.1977	NA	temperate	external	biofilm	algae	algae	5 years	year	collected	NA	days	NA	aquatic	sea	pCO2	NA	ambient	0	unknown	NA	NA	NA	static	none
SRR3500214	SRR3500214	Mensch2020	AMPLICON	V1-V2	27F_338R	PRJNA321820	SAMN04993954	CE4_048	F2	CE4_048Biofilm_Fucus	control	control	none	1y	end	Biofilm_Fucus	NA	NA	NA	algae	NA	Fucus vesiculosus	innate	54.4542	10.1977	NA	temperate	external	biofilm	algae	algae	5 years	year	collected	NA	days	NA	aquatic	sea	pCO2	NA	ambient	0	unknown	NA	NA	NA	static	none
SRR3500234	SRR3500234	Mensch2020	AMPLICON	V1-V2	27F_338R	PRJNA321820	SAMN04993974	CE4_080	D2	CE4_080Biofilm_Fucus	control	control	none	1y	end	Biofilm_Fucus	NA	NA	NA	algae	NA	Fucus vesiculosus	innate	54.4542	10.1977	NA	temperate	external	biofilm	algae	algae	5 years	year	collected	NA	days	NA	aquatic	sea	pCO2	NA	ambient	0	unknown	NA	NA	NA	static	none
SRR3500254	SRR3500254	Mensch2020	AMPLICON	V1-V2	27F_338R	PRJNA321820	SAMN04994033	CE4_112	B2	CE4_112Biofilm_Fucus	control	control	none	1y	end	Biofilm_Fucus	NA	NA	NA	algae	NA	Fucus vesiculosus	innate	54.4542	10.1977	NA	temperate	external	biofilm	algae	algae	5 years	year	collected	NA	days	NA	aquatic	sea	pCO2	NA	ambient	0	unknown	NA	NA	NA	static	none
SRR3500258	SRR3500258	Mensch2020	AMPLICON	V1-V2	27F_338R	PRJNA321820	SAMN04994037	CE4_116	D2	CE4_116Biofilm_Fucus	control	control	none	1y	end	Biofilm_Fucus	NA	NA	NA	algae	NA	Fucus vesiculosus	innate	54.4542	10.1977	NA	temperate	external	biofilm	algae	algae	5 years	year	collected	NA	days	NA	aquatic	sea	pCO2	NA	ambient	0	unknown	NA	NA	NA	static	none
SRR3499907	SRR3499907	Mensch2020	AMPLICON	V1-V2	27F_338R	PRJNA321820	SAMN04993784	CE1_064	B2	CE1_064Biofilm_Fucus	control	control	none	1y	end	Biofilm_Fucus	NA	NA	NA	algae	NA	Fucus vesiculosus	innate	54.4542	10.1977	NA	temperate	external	biofilm	algae	algae	5 years	year	collected	NA	days	NA	aquatic	sea	pCO2	NA	ambient	0	unknown	NA	NA	NA	static	none
ERR4285759	ERR4285759	Moeller2020	AMPLICON	V4-V5	515F_926R	PRJEB39005	SAMEA7007828	lizardmicrobiome	C11	4	control	control	none	11d	end	feces	NA	crickets	NA	ectothermic	NA	Sceloporus occidentalis	adaptive	35.3	-120	602	temperate	internal	feces	lizards	reptiles	5-7 years	year	collected	3	days	NA	terrestrial	NA	NA	3	25	0	unknown	NA	25	25	static	none
ERR4285763	ERR4285763	Moeller2020	AMPLICON	V4-V5	515F_926R	PRJEB39005	SAMEA7007832	lizardmicrobiome	C11	8	control	control	none	11d	end	feces	NA	crickets	NA	ectothermic	NA	Sceloporus occidentalis	adaptive	35.3	-120	602	temperate	internal	feces	lizards	reptiles	5-7 years	year	collected	3	days	NA	terrestrial	NA	NA	3	25	0	unknown	NA	25	25	static	none
ERR4285824	ERR4285824	Moeller2020	AMPLICON	V4-V5	515F_926R	PRJEB39005	SAMEA7007893	lizardmicrobiome	C11	69	control	control	none	11d	end	feces	NA	crickets	NA	ectothermic	NA	Sceloporus occidentalis	adaptive	35.3	-120	602	temperate	internal	feces	lizards	reptiles	5-7 years	year	collected	3	days	NA	terrestrial	NA	NA	3	25	0	unknown	NA	25	25	static	none
ERR4285825	ERR4285825	Moeller2020	AMPLICON	V4-V5	515F_926R	PRJEB39005	SAMEA7007894	lizardmicrobiome	C11	70	control	control	none	11d	end	feces	NA	crickets	NA	ectothermic	NA	Sceloporus occidentalis	adaptive	35.3	-120	602	temperate	internal	feces	lizards	reptiles	5-7 years	year	collected	3	days	NA	terrestrial	NA	NA	3	25	0	unknown	NA	25	25	static	none
ERR4285764	ERR4285764	Moeller2020	AMPLICON	V4-V5	515F_926R	PRJEB39005	SAMEA7007833	lizardmicrobiome	C12	9	control	control	none	12d	end	feces	NA	crickets	NA	ectothermic	NA	Sceloporus occidentalis	adaptive	35.3	-120	602	temperate	internal	feces	lizards	reptiles	5-7 years	year	collected	3	days	NA	terrestrial	NA	NA	3	25	0	unknown	NA	25	25	static	none
ERR4285778	ERR4285778	Moeller2020	AMPLICON	V4-V5	515F_926R	PRJEB39005	SAMEA7007847	lizardmicrobiome	C12	23	control	control	none	12d	end	feces	NA	crickets	NA	ectothermic	NA	Sceloporus occidentalis	adaptive	35.3	-120	602	temperate	internal	feces	lizards	reptiles	5-7 years	year	collected	3	days	NA	terrestrial	NA	NA	3	25	0	unknown	NA	25	25	static	none
ERR4285783	ERR4285783	Moeller2020	AMPLICON	V4-V5	515F_926R	PRJEB39005	SAMEA7007852	lizardmicrobiome	C12	28	control	control	none	12d	end	feces	NA	crickets	NA	ectothermic	NA	Sceloporus occidentalis	adaptive	35.3	-120	602	temperate	internal	feces	lizards	reptiles	5-7 years	year	collected	3	days	NA	terrestrial	NA	NA	3	25	0	unknown	NA	25	25	static	none
ERR4285760	ERR4285760	Moeller2020	AMPLICON	V4-V5	515F_926R	PRJEB39005	SAMEA7007829	lizardmicrobiome	C13	5	control	control	none	13d	end	feces	NA	crickets	NA	ectothermic	NA	Sceloporus occidentalis	adaptive	35.3	-120	602	temperate	internal	feces	lizards	reptiles	5-7 years	year	collected	3	days	NA	terrestrial	NA	NA	3	25	0	unknown	NA	25	25	static	none
ERR4285779	ERR4285779	Moeller2020	AMPLICON	V4-V5	515F_926R	PRJEB39005	SAMEA7007848	lizardmicrobiome	C13	24	control	control	none	13d	end	feces	NA	crickets	NA	ectothermic	NA	Sceloporus occidentalis	adaptive	35.3	-120	602	temperate	internal	feces	lizards	reptiles	5-7 years	year	collected	3	days	NA	terrestrial	NA	NA	3	25	0	unknown	NA	25	25	static	none
ERR4285780	ERR4285780	Moeller2020	AMPLICON	V4-V5	515F_926R	PRJEB39005	SAMEA7007849	lizardmicrobiome	C13	25	control	control	none	13d	end	feces	NA	crickets	NA	ectothermic	NA	Sceloporus occidentalis	adaptive	35.3	-120	602	temperate	internal	feces	lizards	reptiles	5-7 years	year	collected	3	days	NA	terrestrial	NA	NA	3	25	0	unknown	NA	25	25	static	none
ERR4285765	ERR4285765	Moeller2020	AMPLICON	V4-V5	515F_926R	PRJEB39005	SAMEA7007834	lizardmicrobiome	C14	10	control	control	none	14d	end	feces	NA	crickets	NA	ectothermic	NA	Sceloporus occidentalis	adaptive	35.3	-120	602	temperate	internal	feces	lizards	reptiles	5-7 years	year	collected	3	days	NA	terrestrial	NA	NA	3	25	0	unknown	NA	25	25	static	none
ERR4285781	ERR4285781	Moeller2020	AMPLICON	V4-V5	515F_926R	PRJEB39005	SAMEA7007850	lizardmicrobiome	C14	26	control	control	none	14d	end	feces	NA	crickets	NA	ectothermic	NA	Sceloporus occidentalis	adaptive	35.3	-120	602	temperate	internal	feces	lizards	reptiles	5-7 years	year	collected	3	days	NA	terrestrial	NA	NA	3	25	0	unknown	NA	25	25	static	none
ERR4285782	ERR4285782	Moeller2020	AMPLICON	V4-V5	515F_926R	PRJEB39005	SAMEA7007851	lizardmicrobiome	C14	27	control	control	none	14d	end	feces	NA	crickets	NA	ectothermic	NA	Sceloporus occidentalis	adaptive	35.3	-120	602	temperate	internal	feces	lizards	reptiles	5-7 years	year	collected	3	days	NA	terrestrial	NA	NA	3	25	0	unknown	NA	25	25	static	none
ERR4285837	ERR4285837	Moeller2020	AMPLICON	V4-V5	515F_926R	PRJEB39005	SAMEA7007906	lizardmicrobiome	C14	82	control	control	none	14d	end	feces	NA	crickets	NA	ectothermic	NA	Sceloporus occidentalis	adaptive	35.3	-120	602	temperate	internal	feces	lizards	reptiles	5-7 years	year	collected	3	days	NA	terrestrial	NA	NA	3	25	0	unknown	NA	25	25	static	none
ERR1466285	ERR1466285	Moghadam2018	AMPLICON	V1-V3	27F_534R	PRJEB14535	SAMEA4042999	16SAMP-4970	NA	NA	control	control	unknown	3d-age	end	tissue	male	NA	NA	ectothermic	egg to 3d	Drosophila melanogaster	innate	55.9451	10.2126	16	temperate	internal	tissue	insecta	Arthropoda	3 months	month	lab_with_known_source	2920	years	NA	terrestrial	NA	exposure time	NA	23	0	unknown	NA	23	23	ramping	6
ERR1466286	ERR1466286	Moghadam2018	AMPLICON	V1-V3	27F_534R	PRJEB14535	SAMEA4043000	16SAMP-4971	NA	NA	control	control	unknown	3d-age	end	tissue	male	NA	NA	ectothermic	egg to 3d	Drosophila melanogaster	innate	55.9451	10.2126	16	temperate	internal	tissue	insecta	Arthropoda	3 months	month	lab_with_known_source	2920	years	NA	terrestrial	NA	exposure time	NA	23	0	unknown	NA	23	23	ramping	6
ERR1466287	ERR1466287	Moghadam2018	AMPLICON	V1-V3	27F_534R	PRJEB14535	SAMEA4043001	16SAMP-4972	NA	NA	control	control	unknown	3d-age	end	tissue	male	NA	NA	ectothermic	egg to 3d	Drosophila melanogaster	innate	55.9451	10.2126	16	temperate	internal	tissue	insecta	Arthropoda	3 months	month	lab_with_known_source	2920	years	NA	terrestrial	NA	exposure time	NA	23	0	unknown	NA	23	23	ramping	6
ERR1466288	ERR1466288	Moghadam2018	AMPLICON	V1-V3	27F_534R	PRJEB14535	SAMEA4043002	16SAMP-4973	NA	NA	control	control	unknown	3d-age	end	tissue	male	NA	NA	ectothermic	egg to 3d	Drosophila melanogaster	innate	55.9451	10.2126	16	temperate	internal	tissue	insecta	Arthropoda	3 months	month	lab_with_known_source	2920	years	NA	terrestrial	NA	exposure time	NA	23	0	unknown	NA	23	23	ramping	6
ERR1466289	ERR1466289	Moghadam2018	AMPLICON	V1-V3	27F_534R	PRJEB14535	SAMEA4043003	16SAMP-4974	NA	NA	control	control	unknown	3d-age	end	tissue	male	NA	NA	ectothermic	egg to 3d	Drosophila melanogaster	innate	55.9451	10.2126	16	temperate	internal	tissue	insecta	Arthropoda	3 months	month	lab_with_known_source	2920	years	NA	terrestrial	NA	exposure time	NA	23	0	unknown	NA	23	23	ramping	6
ERR1466290	ERR1466290	Moghadam2018	AMPLICON	V1-V3	27F_534R	PRJEB14535	SAMEA4043004	16SAMP-4975	NA	NA	control	control	unknown	3d-age	end	tissue	male	NA	NA	ectothermic	egg to 3d	Drosophila melanogaster	innate	55.9451	10.2126	16	temperate	internal	tissue	insecta	Arthropoda	3 months	month	lab_with_known_source	2920	years	NA	terrestrial	NA	exposure time	NA	23	0	unknown	NA	23	23	ramping	6
ERR1466291	ERR1466291	Moghadam2018	AMPLICON	V1-V3	27F_534R	PRJEB14535	SAMEA4043005	16SAMP-4976	NA	NA	control	control	unknown	3d-age	end	tissue	male	NA	NA	ectothermic	egg to 3d	Drosophila melanogaster	innate	55.9451	10.2126	16	temperate	internal	tissue	insecta	Arthropoda	3 months	month	lab_with_known_source	2920	years	NA	terrestrial	NA	exposure time	NA	23	0	unknown	NA	23	23	ramping	6
ERR1466292	ERR1466292	Moghadam2018	AMPLICON	V1-V3	27F_534R	PRJEB14535	SAMEA4043006	16SAMP-4977	NA	NA	control	control	unknown	3d-age	end	tissue	male	NA	NA	ectothermic	egg to 3d	Drosophila melanogaster	innate	55.9451	10.2126	16	temperate	internal	tissue	insecta	Arthropoda	3 months	month	lab_with_known_source	2920	years	NA	terrestrial	NA	exposure time	NA	23	0	unknown	NA	23	23	ramping	6
ERR1466293	ERR1466293	Moghadam2018	AMPLICON	V1-V3	27F_534R	PRJEB14535	SAMEA4043007	16SAMP-4978	NA	NA	control	control	unknown	3d-age	end	tissue	male	NA	NA	ectothermic	egg to 3d	Drosophila melanogaster	innate	55.9451	10.2126	16	temperate	internal	tissue	insecta	Arthropoda	3 months	month	lab_with_known_source	2920	years	NA	terrestrial	NA	exposure time	NA	23	0	unknown	NA	23	23	ramping	6
SRR10161852	SRR10161852	Raimondi2020	AMPLICON	V3	NA	PRJNA573042	SAMN12817660	PP27_2_R1	NA	LM_06	control	control	none	end	end	grown prepupae	NA	standard vegetable substrate	NA	ectothermic	second to third instar larvae	Hermetia illucens	innate	44.3894	7.54778	30	temperate	whole_body	prepupae	insecta	Arthropoda	21-73d	month	lab_with_known_source	NA	years	NA	terrestrial	NA	none	NA	27	0	unknown	NA	27	27	static	none
SRR10161853	SRR10161853	Raimondi2020	AMPLICON	V3	NA	PRJNA573042	SAMN12817659	PP27_1_R1	NA	LM_05	control	control	none	end	end	grown prepupae	NA	standard vegetable substrate	NA	ectothermic	second to third instar larvae	Hermetia illucens	innate	44.3894	7.54778	30	temperate	whole_body	prepupae	insecta	Arthropoda	21-73d	month	lab_with_known_source	NA	years	NA	terrestrial	NA	none	NA	27	0	unknown	NA	27	27	static	none
SRR10161858	SRR10161858	Raimondi2020	AMPLICON	V3	NA	PRJNA573042	SAMN12817668	F27_2_R1	NA	LM_14	control	control	none	end	end	frass	NA	standard vegetable substrate	NA	ectothermic	second to third instar larvae	Hermetia illucens	innate	44.3894	7.54778	30	temperate	internal	feces	insecta	Arthropoda	21-73d	month	lab_with_known_source	NA	years	NA	terrestrial	NA	none	NA	27	0	unknown	NA	27	27	static	none
SRR10161859	SRR10161859	Raimondi2020	AMPLICON	V3	NA	PRJNA573042	SAMN12817667	F27_1_R1	NA	LM_13	control	control	none	end	end	frass	NA	standard vegetable substrate	NA	ectothermic	second to third instar larvae	Hermetia illucens	innate	44.3894	7.54778	30	temperate	internal	feces	insecta	Arthropoda	21-73d	month	lab_with_known_source	NA	years	NA	terrestrial	NA	none	NA	27	0	unknown	NA	27	27	static	none
SRR6049271	SRR6049271	Ramsby2018	AMPLICON	V4	515F_806R	PRJNA407695	SAMN07661222	B16	B	NA	control	control	none	84d	end	tissue	NA	NA	NA	ectothermic	NA	Cliona orientalis	innate	-18.6278	146.493	NA	tropical	internal	tissue	sponges	sponges	a couple of years	year	collected	NA	days	NA	aquatic	sea	none	17	23	0	unknown	NA	23	23	ramping	0.021
SRR6049289	SRR6049289	Ramsby2018	AMPLICON	V4	515F_806R	PRJNA407695	SAMN07661222	M2	M	NA	control	control	none	84d	end	tissue	NA	NA	NA	ectothermic	NA	Cliona orientalis	innate	-18.6278	146.493	NA	tropical	internal	tissue	sponges	sponges	a couple of years	year	collected	NA	days	NA	aquatic	sea	none	17	23	0	unknown	NA	23	23	ramping	0.021
SRR6049312	SRR6049312	Ramsby2018	AMPLICON	V4	515F_806R	PRJNA407695	SAMN07661222	L2	L	NA	control	control	none	84d	end	tissue	NA	NA	NA	ectothermic	NA	Cliona orientalis	innate	-18.6278	146.493	NA	tropical	internal	tissue	sponges	sponges	a couple of years	year	collected	NA	days	NA	aquatic	sea	none	17	23	0	unknown	NA	23	23	ramping	0.021
SRR6049326	SRR6049326	Ramsby2018	AMPLICON	V4	515F_806R	PRJNA407695	SAMN07661222	K6	K	NA	control	control	none	84d	end	tissue	NA	NA	NA	ectothermic	NA	Cliona orientalis	innate	-18.6278	146.493	NA	tropical	internal	tissue	sponges	sponges	a couple of years	year	collected	NA	days	NA	aquatic	sea	none	17	23	0	unknown	NA	23	23	ramping	0.021
10533.NW61	10533.NW61	Strand2017	AMPLICON	V4	515F_806R	10533	NA	NW61	NA	NW61	control	control	none	14d	end	tissue	NA	no additional feeding	Healthy	ectothermic	NA	Geodia barretti	innate	60.0608	5.815	NA	temperate	internal	tissue	sponges	sponges	a couple of years	year	collected	19	days	NA	aquatic	sea	none	19	7	0	7	7	7	7	ramping	0.4
10533.NW62	10533.NW62	Strand2017	AMPLICON	V4	515F_806R	10533	NA	NW62	NA	NW62	control	control	none	14d	end	tissue	NA	no additional feeding	Healthy	ectothermic	NA	Geodia barretti	innate	60.0608	5.815	NA	temperate	internal	tissue	sponges	sponges	a couple of years	year	collected	19	days	NA	aquatic	sea	none	19	7	0	7	7	7	7	ramping	0.4
10533.NW63	10533.NW63	Strand2017	AMPLICON	V4	515F_806R	10533	NA	NW63	NA	NW63	control	control	none	14d	end	tissue	NA	no additional feeding	Healthy	ectothermic	NA	Geodia barretti	innate	60.0608	5.815	NA	temperate	internal	tissue	sponges	sponges	a couple of years	year	collected	19	days	NA	aquatic	sea	none	19	7	0	7	7	7	7	ramping	0.4
10533.NW64	10533.NW64	Strand2017	AMPLICON	V4	515F_806R	10533	NA	NW64	NA	NW64	control	control	none	14d	end	tissue	NA	no additional feeding	Healthy	ectothermic	NA	Geodia barretti	innate	60.0608	5.815	NA	temperate	internal	tissue	sponges	sponges	a couple of years	year	collected	19	days	NA	aquatic	sea	none	19	7	0	7	7	7	7	ramping	0.4
10533.NW65	10533.NW65	Strand2017	AMPLICON	V4	515F_806R	10533	NA	NW65	NA	NW65	control	control	none	14d	end	tissue	NA	no additional feeding	Healthy	ectothermic	NA	Geodia barretti	innate	60.0608	5.815	NA	temperate	internal	tissue	sponges	sponges	a couple of years	year	collected	19	days	NA	aquatic	sea	none	19	7	0	7	7	7	7	ramping	0.4
SRR13586991	SRR13586991	Thapa2018	AMPLICON	V4	515F_806R	PRJNA471905	SAMN17703750	20CmTK1	NA	20CmTK1	control	control	none	10d	end	whole body	Male	NA	NA	ectothermic	adult	Ixodes scapularis	innate	NA	NA	NA	NA	whole_body	body_with_sterile_surface	ticks	Arthropoda	2 years	year	lab_with_source_unknown	NA	years	NA	terrestrial	NA	none	NA	20	0	20	20	20	20	static	none
SRR13586986	SRR13586986	Thapa2018	AMPLICON	V4	515F_806R	PRJNA471905	SAMN17703755	20CmTK6	NA	20CmTK6	control	control	none	10d	end	whole body	Male	NA	NA	ectothermic	adult	Ixodes scapularis	innate	NA	NA	NA	NA	whole_body	body_with_sterile_surface	ticks	Arthropoda	2 years	year	lab_with_source_unknown	NA	years	NA	terrestrial	NA	none	NA	20	0	20	20	20	20	static	none
SRR13586987	SRR13586987	Thapa2018	AMPLICON	V4	515F_806R	PRJNA471905	SAMN17703754	20CmTK5	NA	20CmTK5	control	control	none	10d	end	whole body	Male	NA	NA	ectothermic	adult	Ixodes scapularis	innate	NA	NA	NA	NA	whole_body	body_with_sterile_surface	ticks	Arthropoda	2 years	year	lab_with_source_unknown	NA	years	NA	terrestrial	NA	none	NA	20	0	20	20	20	20	static	none
SRR13586932	SRR13586932	Thapa2018	AMPLICON	V4	515F_806R	PRJNA471905	SAMN17703800	20CfTK6	NA	20CfTK6	control	control	none	10d	end	whole body	female	NA	NA	ectothermic	adult	Ixodes scapularis	innate	NA	NA	NA	NA	whole_body	body_with_sterile_surface	ticks	Arthropoda	2 years	year	lab_with_source_unknown	NA	years	NA	terrestrial	NA	none	NA	20	0	20	20	20	20	static	none
SRR13586928	SRR13586928	Thapa2018	AMPLICON	V4	515F_806R	PRJNA471905	SAMN17703804	20CfTK10	NA	20CfTK10	control	control	none	10d	end	whole body	female	NA	NA	ectothermic	adult	Ixodes scapularis	innate	NA	NA	NA	NA	whole_body	body_with_sterile_surface	ticks	Arthropoda	2 years	year	lab_with_source_unknown	NA	years	NA	terrestrial	NA	none	NA	20	0	20	20	20	20	static	none
SRR13586929	SRR13586929	Thapa2018	AMPLICON	V4	515F_806R	PRJNA471905	SAMN17703803	20CfTK9	NA	20CfTK9	control	control	none	10d	end	whole body	female	NA	NA	ectothermic	adult	Ixodes scapularis	innate	NA	NA	NA	NA	whole_body	body_with_sterile_surface	ticks	Arthropoda	2 years	year	lab_with_source_unknown	NA	years	NA	terrestrial	NA	none	NA	20	0	20	20	20	20	static	none
SRR13586933	SRR13586933	Thapa2018	AMPLICON	V4	515F_806R	PRJNA471905	SAMN17703799	20CfTK5	NA	20CfTK5	control	control	none	10d	end	whole body	female	NA	NA	ectothermic	adult	Ixodes scapularis	innate	NA	NA	NA	NA	whole_body	body_with_sterile_surface	ticks	Arthropoda	2 years	year	lab_with_source_unknown	NA	years	NA	terrestrial	NA	none	NA	20	0	20	20	20	20	static	none
SRR13586989	SRR13586989	Thapa2018	AMPLICON	V4	515F_806R	PRJNA471905	SAMN17703752	20CmTK3	NA	20CmTK3	control	control	none	10d	end	whole body	Male	NA	NA	ectothermic	adult	Ixodes scapularis	innate	NA	NA	NA	NA	whole_body	body_with_sterile_surface	ticks	Arthropoda	2 years	year	lab_with_source_unknown	NA	years	NA	terrestrial	NA	none	NA	20	0	20	20	20	20	static	none
SRR13586934	SRR13586934	Thapa2018	AMPLICON	V4	515F_806R	PRJNA471905	SAMN17703798	20CfTK4	NA	20CfTK4	control	control	none	10d	end	whole body	female	NA	NA	ectothermic	adult	Ixodes scapularis	innate	NA	NA	NA	NA	whole_body	body_with_sterile_surface	ticks	Arthropoda	2 years	year	lab_with_source_unknown	NA	years	NA	terrestrial	NA	none	NA	20	0	20	20	20	20	static	none
SRR13586983	SRR13586983	Thapa2018	AMPLICON	V4	515F_806R	PRJNA471905	SAMN17703757	20CmTK8	NA	20CmTK8	control	control	none	10d	end	whole body	Male	NA	NA	ectothermic	adult	Ixodes scapularis	innate	NA	NA	NA	NA	whole_body	body_with_sterile_surface	ticks	Arthropoda	2 years	year	lab_with_source_unknown	NA	years	NA	terrestrial	NA	none	NA	20	0	20	20	20	20	static	none
SRR13586988	SRR13586988	Thapa2018	AMPLICON	V4	515F_806R	PRJNA471905	SAMN17703753	20CmTK4	NA	20CmTK4	control	control	none	10d	end	whole body	Male	NA	NA	ectothermic	adult	Ixodes scapularis	innate	NA	NA	NA	NA	whole_body	body_with_sterile_surface	ticks	Arthropoda	2 years	year	lab_with_source_unknown	NA	years	NA	terrestrial	NA	none	NA	20	0	20	20	20	20	static	none
SRR13586981	SRR13586981	Thapa2018	AMPLICON	V4	515F_806R	PRJNA471905	SAMN17703759	20CmTK10	NA	20CmTK10	control	control	none	10d	end	whole body	Male	NA	NA	ectothermic	adult	Ixodes scapularis	innate	NA	NA	NA	NA	whole_body	body_with_sterile_surface	ticks	Arthropoda	2 years	year	lab_with_source_unknown	NA	years	NA	terrestrial	NA	none	NA	20	0	20	20	20	20	static	none
SRR13586938	SRR13586938	Thapa2018	AMPLICON	V4	515F_806R	PRJNA471905	SAMN17703795	20CfTK1	NA	20CfTK1	control	control	none	10d	end	whole body	female	NA	NA	ectothermic	adult	Ixodes scapularis	innate	NA	NA	NA	NA	whole_body	body_with_sterile_surface	ticks	Arthropoda	2 years	year	lab_with_source_unknown	NA	years	NA	terrestrial	NA	none	NA	20	0	20	20	20	20	static	none
SRR13586936	SRR13586936	Thapa2018	AMPLICON	V4	515F_806R	PRJNA471905	SAMN17703796	20CfTK2	NA	20CfTK2	control	control	none	10d	end	whole body	female	NA	NA	ectothermic	adult	Ixodes scapularis	innate	NA	NA	NA	NA	whole_body	body_with_sterile_surface	ticks	Arthropoda	2 years	year	lab_with_source_unknown	NA	years	NA	terrestrial	NA	none	NA	20	0	20	20	20	20	static	none
SRR13586930	SRR13586930	Thapa2018	AMPLICON	V4	515F_806R	PRJNA471905	SAMN17703802	20CfTK8	NA	20CfTK8	control	control	none	10d	end	whole body	female	NA	NA	ectothermic	adult	Ixodes scapularis	innate	NA	NA	NA	NA	whole_body	body_with_sterile_surface	ticks	Arthropoda	2 years	year	lab_with_source_unknown	NA	years	NA	terrestrial	NA	none	NA	20	0	20	20	20	20	static	none
SRR13586931	SRR13586931	Thapa2018	AMPLICON	V4	515F_806R	PRJNA471905	SAMN17703801	20CfTK7	NA	20CfTK7	control	control	none	10d	end	whole body	female	NA	NA	ectothermic	adult	Ixodes scapularis	innate	NA	NA	NA	NA	whole_body	body_with_sterile_surface	ticks	Arthropoda	2 years	year	lab_with_source_unknown	NA	years	NA	terrestrial	NA	none	NA	20	0	20	20	20	20	static	none
SRR13586935	SRR13586935	Thapa2018	AMPLICON	V4	515F_806R	PRJNA471905	SAMN17703797	20CfTK3	NA	20CfTK3	control	control	none	10d	end	whole body	female	NA	NA	ectothermic	adult	Ixodes scapularis	innate	NA	NA	NA	NA	whole_body	body_with_sterile_surface	ticks	Arthropoda	2 years	year	lab_with_source_unknown	NA	years	NA	terrestrial	NA	none	NA	20	0	20	20	20	20	static	none
SRR13586984	SRR13586984	Thapa2018	AMPLICON	V4	515F_806R	PRJNA471905	SAMN17703756	20CmTK7	NA	20CmTK7	control	control	none	10d	end	whole body	Male	NA	NA	ectothermic	adult	Ixodes scapularis	innate	NA	NA	NA	NA	whole_body	body_with_sterile_surface	ticks	Arthropoda	2 years	year	lab_with_source_unknown	NA	years	NA	terrestrial	NA	none	NA	20	0	20	20	20	20	static	none
SRR13586982	SRR13586982	Thapa2018	AMPLICON	V4	515F_806R	PRJNA471905	SAMN17703758	20CmTK9	NA	20CmTK9	control	control	none	10d	end	whole body	Male	NA	NA	ectothermic	adult	Ixodes scapularis	innate	NA	NA	NA	NA	whole_body	body_with_sterile_surface	ticks	Arthropoda	2 years	year	lab_with_source_unknown	NA	years	NA	terrestrial	NA	none	NA	20	0	20	20	20	20	static	none
SRR13586990	SRR13586990	Thapa2018	AMPLICON	V4	515F_806R	PRJNA471905	SAMN17703751	20CmTK2	NA	20CmTK2	control	control	none	10d	end	whole body	Male	NA	NA	ectothermic	adult	Ixodes scapularis	innate	NA	NA	NA	NA	whole_body	body_with_sterile_surface	ticks	Arthropoda	2 years	year	lab_with_source_unknown	NA	years	NA	terrestrial	NA	none	NA	20	0	20	20	20	20	static	none
SRR10570455	SRR10570455	Tian2020	AMPLICON	V4-V5	515F_907R	PRJNA592979	SAMN13446510	CD1	NA	CD1	control	control	none	15d	end	duodenal	NA	standardized commercial rearing conditions	NA	endothermic	60-day-old	Anas platyrhynchos	adaptive	30.16	120.12	3	subtropical	internal	duodenal	birds	birds	5-10 years	year	commercial	NA	days	NA	terrestrial	NA	none	20	25	0	20-25	NA	25	25	ramping	5
SRR10570454	SRR10570454	Tian2020	AMPLICON	V4-V5	515F_907R	PRJNA592979	SAMN13446511	CD2	NA	CD2	control	control	none	15d	end	duodenal	NA	standardized commercial rearing conditions	NA	endothermic	60-day-old	Anas platyrhynchos	adaptive	30.16	120.12	3	subtropical	internal	duodenal	birds	birds	5-10 years	year	commercial	NA	days	NA	terrestrial	NA	none	20	25	0	20-26	NA	25	25	ramping	5
SRR10570443	SRR10570443	Tian2020	AMPLICON	V4-V5	515F_907R	PRJNA592979	SAMN13446512	CD3	NA	CD3	control	control	none	15d	end	duodenal	NA	standardized commercial rearing conditions	NA	endothermic	60-day-old	Anas platyrhynchos	adaptive	30.16	120.12	3	subtropical	internal	duodenal	birds	birds	5-10 years	year	commercial	NA	days	NA	terrestrial	NA	none	20	25	0	20-27	NA	25	25	ramping	5
SRR10570432	SRR10570432	Tian2020	AMPLICON	V4-V5	515F_907R	PRJNA592979	SAMN13446513	CD4	NA	CD4	control	control	none	15d	end	duodenal	NA	standardized commercial rearing conditions	NA	endothermic	60-day-old	Anas platyrhynchos	adaptive	30.16	120.12	3	subtropical	internal	duodenal	birds	birds	5-10 years	year	commercial	NA	days	NA	terrestrial	NA	none	20	25	0	20-28	NA	25	25	ramping	5
SRR10570425	SRR10570425	Tian2020	AMPLICON	V4-V5	515F_907R	PRJNA592979	SAMN13446514	CD5	NA	CD5	control	control	none	15d	end	duodenal	NA	standardized commercial rearing conditions	NA	endothermic	60-day-old	Anas platyrhynchos	adaptive	30.16	120.12	3	subtropical	internal	duodenal	birds	birds	5-10 years	year	commercial	NA	days	NA	terrestrial	NA	none	20	25	0	20-29	NA	25	25	ramping	5
SRR10570424	SRR10570424	Tian2020	AMPLICON	V4-V5	515F_907R	PRJNA592979	SAMN13446515	CD6	NA	CD6	control	control	none	15d	end	duodenal	NA	standardized commercial rearing conditions	NA	endothermic	60-day-old	Anas platyrhynchos	adaptive	30.16	120.12	3	subtropical	internal	duodenal	birds	birds	5-10 years	year	commercial	NA	days	NA	terrestrial	NA	none	20	25	0	20-30	NA	25	25	ramping	5
SRR10570438	SRR10570438	Tian2020	AMPLICON	V4-V5	515F_907R	PRJNA592979	SAMN13446534	CI1	NA	CI1	control	control	none	15d	end	ileal	NA	standardized commercial rearing conditions	NA	endothermic	60-day-old	Anas platyrhynchos	adaptive	30.16	120.12	3	subtropical	internal	ileal	birds	birds	5-10 years	year	commercial	NA	days	NA	terrestrial	NA	none	20	25	0	20-31	NA	25	25	ramping	5
SRR10570437	SRR10570437	Tian2020	AMPLICON	V4-V5	515F_907R	PRJNA592979	SAMN13446535	CI2	NA	CI2	control	control	none	15d	end	ileal	NA	standardized commercial rearing conditions	NA	endothermic	60-day-old	Anas platyrhynchos	adaptive	30.16	120.12	3	subtropical	internal	ileal	birds	birds	5-10 years	year	commercial	NA	days	NA	terrestrial	NA	none	20	25	0	20-32	NA	25	25	ramping	5
SRR10570436	SRR10570436	Tian2020	AMPLICON	V4-V5	515F_907R	PRJNA592979	SAMN13446536	CI3	NA	CI3	control	control	none	15d	end	ileal	NA	standardized commercial rearing conditions	NA	endothermic	60-day-old	Anas platyrhynchos	adaptive	30.16	120.12	3	subtropical	internal	ileal	birds	birds	5-10 years	year	commercial	NA	days	NA	terrestrial	NA	none	20	25	0	20-33	NA	25	25	ramping	5
SRR10570435	SRR10570435	Tian2020	AMPLICON	V4-V5	515F_907R	PRJNA592979	SAMN13446537	CI4	NA	CI4	control	control	none	15d	end	ileal	NA	standardized commercial rearing conditions	NA	endothermic	60-day-old	Anas platyrhynchos	adaptive	30.16	120.12	3	subtropical	internal	ileal	birds	birds	5-10 years	year	commercial	NA	days	NA	terrestrial	NA	none	20	25	0	20-34	NA	25	25	ramping	5
SRR10570434	SRR10570434	Tian2020	AMPLICON	V4-V5	515F_907R	PRJNA592979	SAMN13446538	CI5	NA	CI5	control	control	none	15d	end	ileal	NA	standardized commercial rearing conditions	NA	endothermic	60-day-old	Anas platyrhynchos	adaptive	30.16	120.12	3	subtropical	internal	ileal	birds	birds	5-10 years	year	commercial	NA	days	NA	terrestrial	NA	none	20	25	0	20-35	NA	25	25	ramping	5
SRR10570433	SRR10570433	Tian2020	AMPLICON	V4-V5	515F_907R	PRJNA592979	SAMN13446539	CI6	NA	CI6	control	control	none	15d	end	ileal	NA	standardized commercial rearing conditions	NA	endothermic	60-day-old	Anas platyrhynchos	adaptive	30.16	120.12	3	subtropical	internal	ileal	birds	birds	5-10 years	year	commercial	NA	days	NA	terrestrial	NA	none	20	25	0	20-36	NA	25	25	ramping	5
SRR10570451	SRR10570451	Tian2020	AMPLICON	V4-V5	515F_907R	PRJNA592979	SAMN13446522	CJ1	NA	CJ1	control	control	none	15d	end	jejunal	NA	standardized commercial rearing conditions	NA	endothermic	60-day-old	Anas platyrhynchos	adaptive	30.16	120.12	3	subtropical	internal	jejunal	birds	birds	5-10 years	year	commercial	NA	days	NA	terrestrial	NA	none	20	25	0	20-25	NA	25	25	ramping	5
SRR10570450	SRR10570450	Tian2020	AMPLICON	V4-V5	515F_907R	PRJNA592979	SAMN13446523	CJ2	NA	CJ2	control	control	none	15d	end	jejunal	NA	standardized commercial rearing conditions	NA	endothermic	60-day-old	Anas platyrhynchos	adaptive	30.16	120.12	3	subtropical	internal	jejunal	birds	birds	5-10 years	year	commercial	NA	days	NA	terrestrial	NA	none	20	25	0	20-26	NA	25	25	ramping	5
SRR10570449	SRR10570449	Tian2020	AMPLICON	V4-V5	515F_907R	PRJNA592979	SAMN13446524	CJ3	NA	CJ3	control	control	none	15d	end	jejunal	NA	standardized commercial rearing conditions	NA	endothermic	60-day-old	Anas platyrhynchos	adaptive	30.16	120.12	3	subtropical	internal	jejunal	birds	birds	5-10 years	year	commercial	NA	days	NA	terrestrial	NA	none	20	25	0	20-27	NA	25	25	ramping	5
SRR10570448	SRR10570448	Tian2020	AMPLICON	V4-V5	515F_907R	PRJNA592979	SAMN13446525	CJ4	NA	CJ4	control	control	none	15d	end	jejunal	NA	standardized commercial rearing conditions	NA	endothermic	60-day-old	Anas platyrhynchos	adaptive	30.16	120.12	3	subtropical	internal	jejunal	birds	birds	5-10 years	year	commercial	NA	days	NA	terrestrial	NA	none	20	25	0	20-28	NA	25	25	ramping	5
SRR10570447	SRR10570447	Tian2020	AMPLICON	V4-V5	515F_907R	PRJNA592979	SAMN13446526	CJ5	NA	CJ5	control	control	none	15d	end	jejunal	NA	standardized commercial rearing conditions	NA	endothermic	60-day-old	Anas platyrhynchos	adaptive	30.16	120.12	3	subtropical	internal	jejunal	birds	birds	5-10 years	year	commercial	NA	days	NA	terrestrial	NA	none	20	25	0	20-29	NA	25	25	ramping	5
SRR10570446	SRR10570446	Tian2020	AMPLICON	V4-V5	515F_907R	PRJNA592979	SAMN13446527	CJ6	NA	CJ6	control	control	none	15d	end	jejunal	NA	standardized commercial rearing conditions	NA	endothermic	60-day-old	Anas platyrhynchos	adaptive	30.16	120.12	3	subtropical	internal	jejunal	birds	birds	5-10 years	year	commercial	NA	days	NA	terrestrial	NA	none	20	25	0	20-30	NA	25	25	ramping	5
ERR3773645	ERR3773645	Vargas2020	AMPLICON	V4	515F_806R	PRJEB35927	SAMEA6432060	CBAS Green morph microbiome under control conditions	NA	CBAS_Green_Rep01_ControlTank_02	control	control	none	5d	end	explants	NA	NA	NA	ectothermic	NA	Lendenfeldia chondrodes	innate	NA	NA	NA	NA	internal	tissue	sponges	sponges	a couple of years	year	lab_with_source_unknown	NA	years	NA	aquatic	sea	none	4	25.4	0	unknown	NA	25.4	25.4	ramping	0.0417
ERR3773646	ERR3773646	Vargas2020	AMPLICON	V4	515F_806R	PRJEB35927	SAMEA6432061	CBAS Green morph microbiome under control conditions	NA	CBAS_Green_Rep01_ControlTank_03	control	control	none	5d	end	explants	NA	NA	NA	ectothermic	NA	Lendenfeldia chondrodes	innate	NA	NA	NA	NA	internal	tissue	sponges	sponges	a couple of years	year	lab_with_source_unknown	NA	years	NA	aquatic	sea	none	4	25.4	0	unknown	NA	25.4	25.4	ramping	0.0417
ERR3773649	ERR3773649	Vargas2020	AMPLICON	V4	515F_806R	PRJEB35927	SAMEA6432064	CBAS Green morph microbiome under control conditions	NA	CBAS_Green_Rep02_ControlTank_01	control	control	none	5d	end	explants	NA	NA	NA	ectothermic	NA	Lendenfeldia chondrodes	innate	NA	NA	NA	NA	internal	tissue	sponges	sponges	a couple of years	year	lab_with_source_unknown	NA	years	NA	aquatic	sea	none	4	25.4	0	unknown	NA	25.4	25.4	ramping	0.0417
ERR3773650	ERR3773650	Vargas2020	AMPLICON	V4	515F_806R	PRJEB35927	SAMEA6432065	CBAS Green morph microbiome under control conditions	NA	CBAS_Green_Rep02_ControlTank_02	control	control	none	5d	end	explants	NA	NA	NA	ectothermic	NA	Lendenfeldia chondrodes	innate	NA	NA	NA	NA	internal	tissue	sponges	sponges	a couple of years	year	lab_with_source_unknown	NA	years	NA	aquatic	sea	none	4	25.4	0	unknown	NA	25.4	25.4	ramping	0.0417
ERR3773651	ERR3773651	Vargas2020	AMPLICON	V4	515F_806R	PRJEB35927	SAMEA6432066	CBAS Green morph microbiome under control conditions	NA	CBAS_Green_Rep02_ControlTank_03	control	control	none	5d	end	explants	NA	NA	NA	ectothermic	NA	Lendenfeldia chondrodes	innate	NA	NA	NA	NA	internal	tissue	sponges	sponges	a couple of years	year	lab_with_source_unknown	NA	years	NA	aquatic	sea	none	4	25.4	0	unknown	NA	25.4	25.4	ramping	0.0417
ERR3773653	ERR3773653	Vargas2020	AMPLICON	V4	515F_806R	PRJEB35927	SAMEA6432068	CBAS Purple morph microbiome under control conditions	NA	CBAS_Purple_Rep01_ControlTank_01	control	control	none	5d	end	explants	NA	NA	NA	ectothermic	NA	Lendenfeldia chondrodes	innate	NA	NA	NA	NA	internal	tissue	sponges	sponges	a couple of years	year	lab_with_source_unknown	NA	years	NA	aquatic	sea	none	4	25.4	0	unknown	NA	25.4	25.4	ramping	0.0417
ERR3773654	ERR3773654	Vargas2020	AMPLICON	V4	515F_806R	PRJEB35927	SAMEA6432069	CBAS Purple morph microbiome under control conditions	NA	CBAS_Purple_Rep01_ControlTank_02	control	control	none	5d	end	explants	NA	NA	NA	ectothermic	NA	Lendenfeldia chondrodes	innate	NA	NA	NA	NA	internal	tissue	sponges	sponges	a couple of years	year	lab_with_source_unknown	NA	years	NA	aquatic	sea	none	4	25.4	0	unknown	NA	25.4	25.4	ramping	0.0417
ERR3773655	ERR3773655	Vargas2020	AMPLICON	V4	515F_806R	PRJEB35927	SAMEA6432070	CBAS Purple morph microbiome under control conditions	NA	CBAS_Purple_Rep01_ControlTank_03	control	control	none	5d	end	explants	NA	NA	NA	ectothermic	NA	Lendenfeldia chondrodes	innate	NA	NA	NA	NA	internal	tissue	sponges	sponges	a couple of years	year	lab_with_source_unknown	NA	years	NA	aquatic	sea	none	4	25.4	0	unknown	NA	25.4	25.4	ramping	0.0417
ERR3773659	ERR3773659	Vargas2020	AMPLICON	V4	515F_806R	PRJEB35927	SAMEA6432074	CBAS Purple morph microbiome under control conditions	NA	CBAS_Purple_Rep02_ControlTank_01	control	control	none	5d	end	explants	NA	NA	NA	ectothermic	NA	Lendenfeldia chondrodes	innate	NA	NA	NA	NA	internal	tissue	sponges	sponges	a couple of years	year	lab_with_source_unknown	NA	years	NA	aquatic	sea	none	4	25.4	0	unknown	NA	25.4	25.4	ramping	0.0417
ERR3773660	ERR3773660	Vargas2020	AMPLICON	V4	515F_806R	PRJEB35927	SAMEA6432075	CBAS Purple morph microbiome under control conditions	NA	CBAS_Purple_Rep02_ControlTank_02	control	control	none	5d	end	explants	NA	NA	NA	ectothermic	NA	Lendenfeldia chondrodes	innate	NA	NA	NA	NA	internal	tissue	sponges	sponges	a couple of years	year	lab_with_source_unknown	NA	years	NA	aquatic	sea	none	4	25.4	0	unknown	NA	25.4	25.4	ramping	0.0417
ERR3773661	ERR3773661	Vargas2020	AMPLICON	V4	515F_806R	PRJEB35927	SAMEA6432076	CBAS Purple morph microbiome under control conditions	NA	CBAS_Purple_Rep02_ControlTank_03	control	control	none	5d	end	explants	NA	NA	NA	ectothermic	NA	Lendenfeldia chondrodes	innate	NA	NA	NA	NA	internal	tissue	sponges	sponges	a couple of years	year	lab_with_source_unknown	NA	years	NA	aquatic	sea	none	4	25.4	0	unknown	NA	25.4	25.4	ramping	0.0417
SRR8850805	SRR8850805	Wang2020	AMPLICON	V3-V4	341F_816R	PRJNA530882	SAMN11338633	GLDF2	DMP07722_L1_GLDF2_1.fq.gz	GLDF2	control	control	none	3months	end	gut contents	NA	gracilaria lemaneiformis	hybrid	ectothermic	two-year-old	hybrid abalone H. discus hannai	innate	24.53	118.6	NA	subtropical	internal	gut_content	gastropods	mollusca	10-13 years	year	commercial	NA	days	NA	aquatic	sea	host_genotype; diet		20	0	16.9-18.9	NA	20	20	static	none
SRR8850806	SRR8850806	Wang2020	AMPLICON	V3-V4	341F_816R	PRJNA530882	SAMN11338632	GLDF1	DMP07722_L1_GLDF1_1.fq.gz	GLDF1	control	control	none	3months	end	gut contents	NA	gracilaria lemaneiformis	hybrid	ectothermic	two-year-old	hybrid abalone H. discus hannai	innate	24.53	118.6	NA	subtropical	internal	gut_content	gastropods	mollusca	10-13 years	year	commercial	NA	days	NA	aquatic	sea	host_genotype; diet		20	0	16.9-18.9	NA	20	20	static	none
SRR8850816	SRR8850816	Wang2020	AMPLICON	V3-V4	341F_816R	PRJNA530882	SAMN11338635	GLDF4	DMP07722_L1_GLDF4_1.fq.gz	GLDF4	control	control	none	3months	end	gut contents	NA	gracilaria lemaneiformis	hybrid	ectothermic	two-year-old	hybrid abalone H. discus hannai	innate	24.53	118.6	NA	subtropical	internal	gut_content	gastropods	mollusca	10-13 years	year	commercial	NA	days	NA	aquatic	sea	host_genotype; diet		20	0	16.9-18.9	NA	20	20	static	none
SRR8850818	SRR8850818	Wang2020	AMPLICON	V3-V4	341F_816R	PRJNA530882	SAMN11338634	GLDF3	DMP07722_L1_GLDF3_1.fq.gz	GLDF3	control	control	none	3months	end	gut contents	NA	gracilaria lemaneiformis	hybrid	ectothermic	two-year-old	hybrid abalone H. discus hannai	innate	24.53	118.6	NA	subtropical	internal	gut_content	gastropods	mollusca	10-13 years	year	commercial	NA	days	NA	aquatic	sea	host_genotype; diet		20	0	16.9-18.9	NA	20	20	static	none
SRR8850831	SRR8850831	Wang2020	AMPLICON	V3-V4	341F_816R	PRJNA530882	SAMN11338636	GLDF5	DMP07722_L1_GLDF5_1.fq.gz	GLDF5	control	control	none	3months	end	gut contents	NA	gracilaria lemaneiformis	hybrid	ectothermic	two-year-old	hybrid abalone H. discus hannai	innate	24.53	118.6	NA	subtropical	internal	gut_content	gastropods	mollusca	10-13 years	year	commercial	NA	days	NA	aquatic	sea	host_genotype; diet		20	0	16.9-18.9	NA	20	20	static	none
SRR8850836	SRR8850836	Wang2020	AMPLICON	V3-V4	341F_816R	PRJNA530882	SAMN11338637	GLDF6	DMP07722_L1_GLDF6_1.fq.gz	GLDF6	control	control	none	3months	end	gut contents	NA	gracilaria lemaneiformis	hybrid	ectothermic	two-year-old	hybrid abalone H. discus hannai	innate	24.53	118.6	NA	subtropical	internal	gut_content	gastropods	mollusca	10-13 years	year	commercial	NA	days	NA	aquatic	sea	host_genotype; diet		20	0	16.9-18.9	NA	20	20	static	none
SRR8850813	SRR8850813	Wang2020	AMPLICON	V3-V4	341F_816R	PRJNA530882	SAMN11338640	GLDD3	DMP07722_L1_GLDD3_1.fq.gz	GLDD3	control	control	none	3months	end	gut contents	NA	gracilaria lemaneiformis	pacific	ectothermic	two-year-old	pacific abalone H. discus hannai	innate	24.53	118.6	NA	subtropical	internal	gut_content	gastropods	mollusca	10-13 years	year	commercial	NA	days	NA	aquatic	sea	host_genotype; diet		20	0	16.9-18.9	NA	20	20	static	none
SRR8850815	SRR8850815	Wang2020	AMPLICON	V3-V4	341F_816R	PRJNA530882	SAMN11338642	GLDD5	DMP07722_L1_GLDD5_1.fq.gz	GLDD5	control	control	none	3months	end	gut contents	NA	gracilaria lemaneiformis	pacific	ectothermic	two-year-old	pacific abalone H. discus hannai	innate	24.53	118.6	NA	subtropical	internal	gut_content	gastropods	mollusca	10-13 years	year	commercial	NA	days	NA	aquatic	sea	host_genotype; diet		20	0	16.9-18.9	NA	20	20	static	none
SRR8850817	SRR8850817	Wang2020	AMPLICON	V3-V4	341F_816R	PRJNA530882	SAMN11338643	GLDD6	DMP07722_L1_GLDD6_1.fq.gz	GLDD6	control	control	none	3months	end	gut contents	NA	gracilaria lemaneiformis	pacific	ectothermic	two-year-old	pacific abalone H. discus hannai	innate	24.53	118.6	NA	subtropical	internal	gut_content	gastropods	mollusca	10-13 years	year	commercial	NA	days	NA	aquatic	sea	host_genotype; diet		20	0	16.9-18.9	NA	20	20	static	none
SRR8850832	SRR8850832	Wang2020	AMPLICON	V3-V4	341F_816R	PRJNA530882	SAMN11338641	GLDD4	DMP07722_L1_GLDD4_1.fq.gz	GLDD4	control	control	none	3months	end	gut contents	NA	gracilaria lemaneiformis	pacific	ectothermic	two-year-old	pacific abalone H. discus hannai	innate	24.53	118.6	NA	subtropical	internal	gut_content	gastropods	mollusca	10-13 years	year	commercial	NA	days	NA	aquatic	sea	host_genotype; diet		20	0	16.9-18.9	NA	20	20	static	none
SRR8850833	SRR8850833	Wang2020	AMPLICON	V3-V4	341F_816R	PRJNA530882	SAMN11338638	GLDD1	DMP07722_L1_GLDD1_1.fq.gz	GLDD1	control	control	none	3months	end	gut contents	NA	gracilaria lemaneiformis	pacific	ectothermic	two-year-old	pacific abalone H. discus hannai	innate	24.53	118.6	NA	subtropical	internal	gut_content	gastropods	mollusca	10-13 years	year	commercial	NA	days	NA	aquatic	sea	host_genotype; diet		20	0	16.9-18.9	NA	20	20	static	none
SRR8850834	SRR8850834	Wang2020	AMPLICON	V3-V4	341F_816R	PRJNA530882	SAMN11338639	GLDD2	DMP07722_L1_GLDD2_1.fq.gz	GLDD2	control	control	none	3months	end	gut contents	NA	gracilaria lemaneiformis	pacific	ectothermic	two-year-old	pacific abalone H. discus hannai	innate	24.53	118.6	NA	subtropical	internal	gut_content	gastropods	mollusca	10-13 years	year	commercial	NA	days	NA	aquatic	sea	host_genotype; diet		20	0	16.9-18.9	NA	20	20	static	none
SRR4448882	SRR4448882	Wessels2017	AMPLICON	V3-V4	341F_785R	PRJNA350227	SAMN05891625	CO85	Colony 1	85_S121_L001_R1_001.fastq	control	control	none	12d	end	tissue	NA	NA	NA	ectothermic	NA	Lobophytum pauciflorum	innate	-18	146	NA	tropical	internal	tissue	corals	corals	a couple of years	year	collected	25	days	NA	aquatic	sea	pCO2	14	27	0	27	27	27	27	ramping	0.104
SRR4448879	SRR4448879	Wessels2017	AMPLICON	V3-V4	341F_785R	PRJNA350227	SAMN05891626	CO86	Colony 2	86_S122_L001_R1_001.fastq	control	control	none	12d	end	tissue	NA	NA	NA	ectothermic	NA	Lobophytum pauciflorum	innate	-18	146	NA	tropical	internal	tissue	corals	corals	a couple of years	year	collected	25	days	NA	aquatic	sea	pCO2	14	27	0	27	27	27	27	ramping	0.104
SRR4448880	SRR4448880	Wessels2017	AMPLICON	V3-V4	341F_785R	PRJNA350227	SAMN05891627	CO87	Colony 4	87_S123_L001_R2_001.fastq	control	control	none	12d	end	tissue	NA	NA	NA	ectothermic	NA	Lobophytum pauciflorum	innate	-18	146	NA	tropical	internal	tissue	corals	corals	a couple of years	year	collected	25	days	NA	aquatic	sea	pCO2	14	27	0	27	27	27	27	ramping	0.104
SRR4448885	SRR4448885	Wessels2017	AMPLICON	V3-V4	341F_785R	PRJNA350227	SAMN05891628	CO88	Colony 5	88_S124_L001_R2_001.fastq	control	control	none	12d	end	tissue	NA	NA	NA	ectothermic	NA	Lobophytum pauciflorum	innate	-18	146	NA	tropical	internal	tissue	corals	corals	a couple of years	year	collected	25	days	NA	aquatic	sea	pCO2	14	27	0	27	27	27	27	ramping	0.104
SRR4448886	SRR4448886	Wessels2017	AMPLICON	V3-V4	341F_785R	PRJNA350227	SAMN05891629	CO89	Colony 6	89_S125_L001_R2_001.fastq	control	control	none	12d	end	tissue	NA	NA	NA	ectothermic	NA	Lobophytum pauciflorum	innate	-18	146	NA	tropical	internal	tissue	corals	corals	a couple of years	year	collected	25	days	NA	aquatic	sea	pCO2	14	27	0	27	27	27	27	ramping	0.104
SRR4448883	SRR4448883	Wessels2017	AMPLICON	V3-V4	341F_785R	PRJNA350227	SAMN05891630	CO90	Colony 7	90_S126_L001_R2_001.fastq	control	control	none	12d	end	tissue	NA	NA	NA	ectothermic	NA	Lobophytum pauciflorum	innate	-18	146	NA	tropical	internal	tissue	corals	corals	a couple of years	year	collected	25	days	NA	aquatic	sea	pCO2	14	27	0	27	27	27	27	ramping	0.104
SRR9038712	SRR9038712	Yifeng2019	AMPLICON	V3-V4	338F_806R	PRJNA541804	SAMN11609362	library 4	NA	27.0d.1	control	control	none	0d	start	gut	plantigrade	I. zhanjiangensis or P. helgolandica	NA	ectothermic	Six months/juvenile	Mytilus galloprovincialis	innate	38.75	121.22	NA	temperate	internal	entire gut	bivalves	mollusca	11-28 months	year	collected	7	days	NA	aquatic	sea	none	7	21	0	21	21	21	21	ramping	0.0417
SRR9038715	SRR9038715	Yifeng2019	AMPLICON	V3-V4	338F_806R	PRJNA541804	SAMN11609363	library 5	NA	27.0d.2	control	control	none	0d	start	gut	plantigrade	I. zhanjiangensis or P. helgolandica	NA	ectothermic	Six months/juvenile	Mytilus galloprovincialis	innate	38.75	121.22	NA	temperate	internal	entire gut	bivalves	mollusca	11-28 months	year	collected	7	days	NA	aquatic	sea	none	7	21	0	21	21	21	21	ramping	0.0417
SRR9038714	SRR9038714	Yifeng2019	AMPLICON	V3-V4	338F_806R	PRJNA541804	SAMN11609364	library 6	NA	27.0d.3	control	control	none	0d	start	gut	plantigrade	I. zhanjiangensis or P. helgolandica	NA	ectothermic	Six months/juvenile	Mytilus galloprovincialis	innate	38.75	121.22	NA	temperate	internal	entire gut	bivalves	mollusca	11-28 months	year	collected	7	days	NA	aquatic	sea	none	7	21	0	21	21	21	21	ramping	0.0417
SRR6782227	SRR6782227	Zare2018	AMPLICON	V3-V4	NA	PRJNA435961	SAMN08606594	NA	F2-A-25-18	F1-25	control	control	none	2d after F1 laying eggs	end	fly food with feces	male	potato mash_yeast_agar medium	NA	ectothermic	NA	Drosophila melanogaster	innate	NA	NA	NA	NA	internal	feces	insecta	Arthropoda	3 months	month	lab_strain	NA	lab_strain	NA	terrestrial	NA	none	NA	25	0	unknown	27	25	25	static	none
SRR6782228	SRR6782228	Zare2018	AMPLICON	V3-V4	NA	PRJNA435961	SAMN08606593	NA	F2-B-25-18	F1-25	control	control	none	2d after F1 laying eggs	end	fly food with feces	male	potato mash_yeast_agar medium	NA	ectothermic	NA	Drosophila melanogaster	innate	NA	NA	NA	NA	internal	feces	insecta	Arthropoda	3 months	month	lab_strain	NA	lab_strain	NA	terrestrial	NA	none	NA	25	0	unknown	27	25	25	static	none
SRR6782229	SRR6782229	Zare2018	AMPLICON	V3-V4	NA	PRJNA435961	SAMN08606592	NA	F2-C-25-18	F1-25	control	control	none	2d after F1 laying eggs	end	fly food with feces	male	potato mash_yeast_agar medium	NA	ectothermic	NA	Drosophila melanogaster	innate	NA	NA	NA	NA	internal	feces	insecta	Arthropoda	3 months	month	lab_strain	NA	lab_strain	NA	terrestrial	NA	none	NA	25	0	unknown	27	25	25	static	none
SRR6782230	SRR6782230	Zare2018	AMPLICON	V3-V4	NA	PRJNA435961	SAMN08606591	NA	F2-D-25-18	F1-25	control	control	none	2d after F1 laying eggs	end	fly food with feces	male	potato mash_yeast_agar medium	NA	ectothermic	NA	Drosophila melanogaster	innate	NA	NA	NA	NA	internal	feces	insecta	Arthropoda	3 months	month	lab_strain	NA	lab_strain	NA	terrestrial	NA	none	NA	25	0	unknown	27	25	25	static	none
SRR6782231	SRR6782231	Zare2018	AMPLICON	V3-V4	NA	PRJNA435961	SAMN08606590	NA	F2-A-25-25	F1-25	control	control	none	2d after F1 laying eggs	end	fly food with feces	male	potato mash_yeast_agar medium	NA	ectothermic	NA	Drosophila melanogaster	innate	NA	NA	NA	NA	internal	feces	insecta	Arthropoda	3 months	month	lab_strain	NA	lab_strain	NA	terrestrial	NA	none	NA	25	0	unknown	27	25	25	static	none
SRR6782232	SRR6782232	Zare2018	AMPLICON	V3-V4	NA	PRJNA435961	SAMN08606589	NA	F2-B-25-25	F1-25	control	control	none	2d after F1 laying eggs	end	fly food with feces	male	potato mash_yeast_agar medium	NA	ectothermic	NA	Drosophila melanogaster	innate	NA	NA	NA	NA	internal	feces	insecta	Arthropoda	3 months	month	lab_strain	NA	lab_strain	NA	terrestrial	NA	none	NA	25	0	unknown	27	25	25	static	none
SRR6782233	SRR6782233	Zare2018	AMPLICON	V3-V4	NA	PRJNA435961	SAMN08606588	NA	F2-C-25-25	F1-25	control	control	none	2d after F1 laying eggs	end	fly food with feces	male	potato mash_yeast_agar medium	NA	ectothermic	NA	Drosophila melanogaster	innate	NA	NA	NA	NA	internal	feces	insecta	Arthropoda	3 months	month	lab_strain	NA	lab_strain	NA	terrestrial	NA	none	NA	25	0	unknown	27	25	25	static	none
SRR6782234	SRR6782234	Zare2018	AMPLICON	V3-V4	NA	PRJNA435961	SAMN08606587	NA	F2-D-25-25	F1-25	control	control	none	2d after F1 laying eggs	end	fly food with feces	male	potato mash_yeast_agar medium	NA	ectothermic	NA	Drosophila melanogaster	innate	NA	NA	NA	NA	internal	feces	insecta	Arthropoda	3 months	month	lab_strain	NA	lab_strain	NA	terrestrial	NA	none	NA	25	0	unknown	27	25	25	static	none
SRR7870759	SRR7870759	Zhong2019	AMPLICON	V3-V4	338F_806R	PRJNA491591	SAMN10080481	CK_1	animalCKa	CK_1	control	control	none	5d	end	rumen fluid	female	50	Boer x dairy	endothermic	18 months	Capra aegagrus hircus	adaptive	34.2721	108.085	458	subtropical	internal	rumen fliud	mammal	mammal	15-18 years	year	lab_with_known_source	NA	years	NA	terrestrial	NA	relative humidity	30	23	0	unknown	NA	23	23	static	none
SRR7870760	SRR7870760	Zhong2019	AMPLICON	V3-V4	338F_806R	PRJNA491591	SAMN10080482	CK_2	animalCKb	CK_2	control	control	none	5d	end	rumen fluid	female	50	Boer x dairy	endothermic	18 months	Capra aegagrus hircus	adaptive	34.2721	108.085	458	subtropical	internal	rumen fliud	mammal	mammal	15-18 years	year	lab_with_known_source	NA	years	NA	terrestrial	NA	relative humidity	30	23	0	unknown	NA	23	23	static	none
SRR7870757	SRR7870757	Zhong2019	AMPLICON	V3-V4	338F_806R	PRJNA491591	SAMN10080483	CK_3	animalCKc	CK_3	control	control	none	5d	end	rumen fluid	female	50	Boer x dairy	endothermic	18 months	Capra aegagrus hircus	adaptive	34.2721	108.085	458	subtropical	internal	rumen fliud	mammal	mammal	15-18 years	year	lab_with_known_source	NA	years	NA	terrestrial	NA	relative humidity	30	23	0	unknown	NA	23	23	static	none
SRR7370240	SRR7370240	Zhu2018	WGS	full length	NA	PRJNA476844	SAMN09460324	C_3	NA	C_3	control	control	none	46d	end	feces	female	commercial corn–soy diet	Hy-line brown laying hens	endothermic	315d	Gallus gallus	adaptive	NA	NA	NA	temperate	internal	feces	birds	birds	5-10 years	year	commercial	NA	years	NA	terrestrial	NA	relative humidity	NA	optimum	0	unknown	NA	spring day24.9-28.1/night20.8-26.7	NA	static	none
SRR7370242	SRR7370242	Zhu2018	WGS	full length	NA	PRJNA476844	SAMN09460322	C_1	NA	C_1	control	control	none	46d	end	feces	female	commercial corn–soy diet	Hy-line brown laying hens	endothermic	315d	Gallus gallus	adaptive	NA	NA	NA	temperate	internal	feces	birds	birds	5-10 years	year	commercial	NA	years	NA	terrestrial	NA	relative humidity	NA	optimum	0	unknown	NA	spring day24.9-28.1/night20.8-26.7	NA	static	none
SRR7370243	SRR7370243	Zhu2018	WGS	full length	NA	PRJNA476844	SAMN09460323	C_2	NA	C_2	control	control	none	46d	end	feces	female	commercial corn–soy diet	Hy-line brown laying hens	endothermic	315d	Gallus gallus	adaptive	NA	NA	NA	temperate	internal	feces	birds	birds	5-10 years	year	commercial	NA	years	NA	terrestrial	NA	relative humidity	NA	optimum	0	unknown	NA	spring day24.9-28.1/night20.8-26.7	NA	static	none
SRR5047480	SRR5047480	Ziegler2017	AMPLICON	V5-V6	784F_1061R	PRJNA319637	SAMN06050449	A01_05C_058	NA	58	control	control	none	5h	end	nubbins	NA	NA	4	ectothermic	NA	Acropora hyacinthus	innate	-14.1833	-169.6	NA	tropical	internal	tissue	corals	corals	a couple of years	year	collected	510	years	HV_to_HV	aquatic	sea	host genotype	510	29	0	29	29	29	29	ramping	2
SRR5047473	SRR5047473	Ziegler2017	AMPLICON	V5-V6	784F_1061R	PRJNA319637	SAMN06050451	A03_05C_002	NA	2	control	control	none	5h	end	nubbins	NA	NA	6	ectothermic	NA	Acropora hyacinthus	innate	-14.1833	-169.6	NA	tropical	internal	tissue	corals	corals	a couple of years	year	collected	510	years	HV_to_HV	aquatic	sea	host genotype	510	29	0	29	29	29	29	ramping	2
SRR5047399	SRR5047399	Ziegler2017	AMPLICON	V5-V6	784F_1061R	PRJNA319637	SAMN06050453	A05_05C_060	NA	60	control	control	none	5h	end	nubbins	NA	NA	7	ectothermic	NA	Acropora hyacinthus	innate	-14.1833	-169.6	NA	tropical	internal	tissue	corals	corals	a couple of years	year	collected	510	years	HV_to_HV	aquatic	sea	host genotype	510	29	0	29	29	29	29	ramping	2
SRR5047412	SRR5047412	Ziegler2017	AMPLICON	V5-V6	784F_1061R	PRJNA319637	SAMN06050462	B02_05C_033	NA	33	control	control	none	5h	end	nubbins	NA	NA	11	ectothermic	NA	Acropora hyacinthus	innate	-14.1833	-169.6	NA	tropical	internal	tissue	corals	corals	a couple of years	year	collected	510	years	MV_to_MV	aquatic	sea	host genotype	510	29	0	29	29	29	29	ramping	2
SRR5047463	SRR5047463	Ziegler2017	AMPLICON	V5-V6	784F_1061R	PRJNA319637	SAMN06050455	A07_05C_026	NA	26	control	control	none	5h	end	nubbins	NA	NA	27	ectothermic	NA	Acropora hyacinthus	innate	-14.1833	-169.6	NA	tropical	internal	tissue	corals	corals	a couple of years	year	collected	510	years	HV_to_HV	aquatic	sea	host genotype	510	29	0	29	29	29	29	ramping	2
SRR5047414	SRR5047414	Ziegler2017	AMPLICON	V5-V6	784F_1061R	PRJNA319637	SAMN06050464	B04_05C_031	NA	31	control	control	none	5h	end	nubbins	NA	NA	28	ectothermic	NA	Acropora hyacinthus	innate	-14.1833	-169.6	NA	tropical	internal	tissue	corals	corals	a couple of years	year	collected	510	years	MV_to_MV	aquatic	sea	host genotype	510	29	0	29	29	29	29	ramping	2
SRR5047474	SRR5047474	Ziegler2017	AMPLICON	V5-V6	784F_1061R	PRJNA319637	SAMN06050466	B06_05C_007	NA	7	control	control	none	5h	end	nubbins	NA	NA	40	ectothermic	NA	Acropora hyacinthus	innate	-14.1833	-169.6	NA	tropical	internal	tissue	corals	corals	a couple of years	year	collected	510	years	MV_to_MV	aquatic	sea	host genotype	510	29	0	29	29	29	29	ramping	2
SRR5047402	SRR5047402	Ziegler2017	AMPLICON	V5-V6	784F_1061R	PRJNA319637	SAMN06050468	B08_05C_053	NA	53	control	control	none	5h	end	nubbins	NA	NA	64	ectothermic	NA	Acropora hyacinthus	innate	-14.1833	-169.6	NA	tropical	internal	tissue	corals	corals	a couple of years	year	collected	510	years	MV_to_MV	aquatic	sea	host genotype	510	29	0	29	29	29	29	ramping	2
SRR5047418	SRR5047418	Ziegler2017	AMPLICON	V5-V6	784F_1061R	PRJNA319637	SAMN06050470	B10_05C_005	NA	5	control	control	none	5h	end	nubbins	NA	NA	65	ectothermic	NA	Acropora hyacinthus	innate	-14.1833	-169.6	NA	tropical	internal	tissue	corals	corals	a couple of years	year	collected	510	years	MV_to_MV	aquatic	sea	host genotype	510	29	0	29	29	29	29	ramping	2
SRR5047403	SRR5047403	Ziegler2017	AMPLICON	V5-V6	784F_1061R	PRJNA319637	SAMN06050472	B12_05C_003	NA	3	control	control	none	5h	end	nubbins	NA	NA	70	ectothermic	NA	Acropora hyacinthus	innate	-14.1833	-169.6	NA	tropical	internal	tissue	corals	corals	a couple of years	year	collected	510	years	MV_to_MV	aquatic	sea	host genotype	510	29	0	29	29	29	29	ramping	2
SRR5047419	SRR5047419	Ziegler2017	AMPLICON	V5-V6	784F_1061R	PRJNA319637	SAMN06050457	A09_05C_034	NA	34	control	control	none	5h	end	nubbins	NA	NA	83	ectothermic	NA	Acropora hyacinthus	innate	-14.1833	-169.6	NA	tropical	internal	tissue	corals	corals	a couple of years	year	collected	510	years	HV_to_HV	aquatic	sea	host genotype	510	29	0	29	29	29	29	ramping	2
SRR5047441	SRR5047441	Ziegler2017	AMPLICON	V5-V6	784F_1061R	PRJNA319637	SAMN06050459	A11_05C_030	NA	30	control	control	none	5h	end	nubbins	NA	NA	87	ectothermic	NA	Acropora hyacinthus	innate	-14.1833	-169.6	NA	tropical	internal	tissue	corals	corals	a couple of years	year	collected	510	years	HV_to_HV	aquatic	sea	host genotype	510	29	0	29	29	29	29	ramping	2
SRR5047427	SRR5047427	Ziegler2017	AMPLICON	V5-V6	784F_1061R	PRJNA319637	SAMN06050474	C02_05C_049	NA	49	control	control	none	5h	end	nubbins	NA	NA	89	ectothermic	NA	Acropora hyacinthus	innate	-14.1833	-169.6	NA	tropical	internal	tissue	corals	corals	a couple of years	year	collected	510	years	MV_to_MV	aquatic	sea	host genotype	510	29	0	29	29	29	29	ramping	2
SRR8084218	SRR8084218	Ahmed2019	AMPLICON	V5-V6	784F_1061R	PRJNA497709	SAMN10265313	H2_32_r1.1	NA	H2_32_r1.1	heat	exposure	heat	2y	end	polyps	NA	Artemia brine shrimp	H2	ectothermic	NA	Aiptasia	innate	19	-155	NA	tropical	internal	tissue	corals	corals	a couple of years	year	lab_with_known_source	NA	years	NA	aquatic	sea	host-symbiont combination	NA	32	7	25	25	25	25	static	none
SRR8084217	SRR8084217	Ahmed2019	AMPLICON	V5-V6	784F_1061R	PRJNA497709	SAMN10265314	H2_32_r1.2	NA	H2_32_r1.2	heat	exposure	heat	2y	end	polyps	NA	Artemia brine shrimp	H2	ectothermic	NA	Aiptasia	innate	19	-155	NA	tropical	internal	tissue	corals	corals	a couple of years	year	lab_with_known_source	NA	years	NA	aquatic	sea	host-symbiont combination	NA	32	7	25	25	25	25	static	none
SRR8084244	SRR8084244	Ahmed2019	AMPLICON	V5-V6	784F_1061R	PRJNA497709	SAMN10265315	H2_32_r1.3	NA	H2_32_r1.3	heat	exposure	heat	2y	end	polyps	NA	Artemia brine shrimp	H2	ectothermic	NA	Aiptasia	innate	19	-155	NA	tropical	internal	tissue	corals	corals	a couple of years	year	lab_with_known_source	NA	years	NA	aquatic	sea	host-symbiont combination	NA	32	7	25	25	25	25	static	none
SRR8084245	SRR8084245	Ahmed2019	AMPLICON	V5-V6	784F_1061R	PRJNA497709	SAMN10265316	H2_32_r2.1	NA	H2_32_r2.1	heat	exposure	heat	2y	end	polyps	NA	Artemia brine shrimp	H2	ectothermic	NA	Aiptasia	innate	19	-155	NA	tropical	internal	tissue	corals	corals	a couple of years	year	lab_with_known_source	NA	years	NA	aquatic	sea	host-symbiont combination	NA	32	7	25	25	25	25	static	none
SRR8084242	SRR8084242	Ahmed2019	AMPLICON	V5-V6	784F_1061R	PRJNA497709	SAMN10265317	H2_32_r2.2	NA	H2_32_r2.2	heat	exposure	heat	2y	end	polyps	NA	Artemia brine shrimp	H2	ectothermic	NA	Aiptasia	innate	19	-155	NA	tropical	internal	tissue	corals	corals	a couple of years	year	lab_with_known_source	NA	years	NA	aquatic	sea	host-symbiont combination	NA	32	7	25	25	25	25	static	none
SRR8084243	SRR8084243	Ahmed2019	AMPLICON	V5-V6	784F_1061R	PRJNA497709	SAMN10265318	H2_32_r2.3	NA	H2_32_r2.3	heat	exposure	heat	2y	end	polyps	NA	Artemia brine shrimp	H2	ectothermic	NA	Aiptasia	innate	19	-155	NA	tropical	internal	tissue	corals	corals	a couple of years	year	lab_with_known_source	NA	years	NA	aquatic	sea	host-symbiont combination	NA	32	7	25	25	25	25	static	none
SRR8084223	SRR8084223	Ahmed2019	AMPLICON	V5-V6	784F_1061R	PRJNA497709	SAMN10265301	CC7_32_r1.1	NA	CC7_32_r1.1	heat	exposure	heat	2y	end	polyps	NA	Artemia brine shrimp	CC7	ectothermic	NA	Aiptasia	innate	35	-79	NA	subtropical	internal	tissue	corals	corals	a couple of years	year	lab_with_known_source	NA	years	NA	aquatic	sea	host-symbiont combination	NA	32	7	25	25	25	25	static	none
SRR8084222	SRR8084222	Ahmed2019	AMPLICON	V5-V6	784F_1061R	PRJNA497709	SAMN10265302	CC7_32_r1.2	NA	CC7_32_r1.2	heat	exposure	heat	2y	end	polyps	NA	Artemia brine shrimp	CC7	ectothermic	NA	Aiptasia	innate	35	-79	NA	subtropical	internal	tissue	corals	corals	a couple of years	year	lab_with_known_source	NA	years	NA	aquatic	sea	host-symbiont combination	NA	32	7	25	25	25	25	static	none
SRR8084229	SRR8084229	Ahmed2019	AMPLICON	V5-V6	784F_1061R	PRJNA497709	SAMN10265303	CC7_32_r1.3	NA	CC7_32_r1.3	heat	exposure	heat	2y	end	polyps	NA	Artemia brine shrimp	CC7	ectothermic	NA	Aiptasia	innate	35	-79	NA	subtropical	internal	tissue	corals	corals	a couple of years	year	lab_with_known_source	NA	years	NA	aquatic	sea	host-symbiont combination	NA	32	7	25	25	25	25	static	none
SRR8084228	SRR8084228	Ahmed2019	AMPLICON	V5-V6	784F_1061R	PRJNA497709	SAMN10265304	CC7_32_r2.1	NA	CC7_32_r2.1	heat	exposure	heat	2y	end	polyps	NA	Artemia brine shrimp	CC7	ectothermic	NA	Aiptasia	innate	35	-79	NA	subtropical	internal	tissue	corals	corals	a couple of years	year	lab_with_known_source	NA	years	NA	aquatic	sea	host-symbiont combination	NA	32	7	25	25	25	25	static	none
SRR8084215	SRR8084215	Ahmed2019	AMPLICON	V5-V6	784F_1061R	PRJNA497709	SAMN10265305	CC7_32_r2.2	NA	CC7_32_r2.2	heat	exposure	heat	2y	end	polyps	NA	Artemia brine shrimp	CC7	ectothermic	NA	Aiptasia	innate	35	-79	NA	subtropical	internal	tissue	corals	corals	a couple of years	year	lab_with_known_source	NA	years	NA	aquatic	sea	host-symbiont combination	NA	32	7	25	25	25	25	static	none
SRR8084214	SRR8084214	Ahmed2019	AMPLICON	V5-V6	784F_1061R	PRJNA497709	SAMN10265306	CC7_32_r2.3	NA	CC7_32_r2.3	heat	exposure	heat	2y	end	polyps	NA	Artemia brine shrimp	CC7	ectothermic	NA	Aiptasia	innate	35	-79	NA	subtropical	internal	tissue	corals	corals	a couple of years	year	lab_with_known_source	NA	years	NA	aquatic	sea	host-symbiont combination	NA	32	7	25	25	25	25	static	none
SRR8084205	SRR8084205	Ahmed2019	AMPLICON	V5-V6	784F_1061R	PRJNA497709	SAMN10265325	RS_32_r1.1	NA	RS_32_r1.1	heat	exposure	heat	2y	end	polyps	NA	Artemia brine shrimp	RS	ectothermic	NA	Aiptasia	innate	20.0828	40.1331	NA	tropical	internal	tissue	corals	corals	a couple of years	year	lab_with_known_source	NA	years	NA	aquatic	sea	host-symbiont combination	NA	32	7	25	25	25	25	static	none
SRR8084204	SRR8084204	Ahmed2019	AMPLICON	V5-V6	784F_1061R	PRJNA497709	SAMN10265326	RS_32_r1.2	NA	RS_32_r1.2	heat	exposure	heat	2y	end	polyps	NA	Artemia brine shrimp	RS	ectothermic	NA	Aiptasia	innate	20.0828	40.1331	NA	tropical	internal	tissue	corals	corals	a couple of years	year	lab_with_known_source	NA	years	NA	aquatic	sea	host-symbiont combination	NA	32	7	25	25	25	25	static	none
SRR8084207	SRR8084207	Ahmed2019	AMPLICON	V5-V6	784F_1061R	PRJNA497709	SAMN10265327	RS_32_r1.3	NA	RS_32_r1.3	heat	exposure	heat	2y	end	polyps	NA	Artemia brine shrimp	RS	ectothermic	NA	Aiptasia	innate	20.0828	40.1331	NA	tropical	internal	tissue	corals	corals	a couple of years	year	lab_with_known_source	NA	years	NA	aquatic	sea	host-symbiont combination	NA	32	7	25	25	25	25	static	none
SRR8084206	SRR8084206	Ahmed2019	AMPLICON	V5-V6	784F_1061R	PRJNA497709	SAMN10265328	RS_32_r2.1	NA	RS_32_r2.1	heat	exposure	heat	2y	end	polyps	NA	Artemia brine shrimp	RS	ectothermic	NA	Aiptasia	innate	20.0828	40.1331	NA	tropical	internal	tissue	corals	corals	a couple of years	year	lab_with_known_source	NA	years	NA	aquatic	sea	host-symbiont combination	NA	32	7	25	25	25	25	static	none
SRR8084201	SRR8084201	Ahmed2019	AMPLICON	V5-V6	784F_1061R	PRJNA497709	SAMN10265329	RS_32_r2.2	NA	RS_32_r2.2	heat	exposure	heat	2y	end	polyps	NA	Artemia brine shrimp	RS	ectothermic	NA	Aiptasia	innate	20.0828	40.1331	NA	tropical	internal	tissue	corals	corals	a couple of years	year	lab_with_known_source	NA	years	NA	aquatic	sea	host-symbiont combination	NA	32	7	25	25	25	25	static	none
SRR8084200	SRR8084200	Ahmed2019	AMPLICON	V5-V6	784F_1061R	PRJNA497709	SAMN10265330	RS_32_r2.3	NA	RS_32_r2.3	heat	exposure	heat	2y	end	polyps	NA	Artemia brine shrimp	RS	ectothermic	NA	Aiptasia	innate	20.0828	40.1331	NA	tropical	internal	tissue	corals	corals	a couple of years	year	lab_with_known_source	NA	years	NA	aquatic	sea	host-symbiont combination	NA	32	7	25	25	25	25	static	none
SRR8084216	SRR8084216	Ahmed2019	AMPLICON	V5-V6	784F_1061R	PRJNA497709	SAMN10265337	SSB01_32_r1.1	NA	SSB01_32_r1.1	heat	exposure	heat	2y	end	polyps	NA	Artemia brine shrimp	SSB01	ectothermic	NA	Aiptasia	innate	NA	NA	NA	NA	internal	tissue	corals	corals	a couple of years	year	lab_strain	NA	years	SSB01symbiont_to_CC7	aquatic	sea	host-symbiont combination	NA	32	7	25	25	25	25	static	none
SRR8084219	SRR8084219	Ahmed2019	AMPLICON	V5-V6	784F_1061R	PRJNA497709	SAMN10265338	SSB01_32_r1.2	NA	SSB01_32_r1.2	heat	exposure	heat	2y	end	polyps	NA	Artemia brine shrimp	SSB01	ectothermic	NA	Aiptasia	innate	NA	NA	NA	NA	internal	tissue	corals	corals	a couple of years	year	lab_strain	NA	years	SSB01symbiont_to_CC7	aquatic	sea	host-symbiont combination	NA	32	7	25	25	25	25	static	none
SRR8084230	SRR8084230	Ahmed2019	AMPLICON	V5-V6	784F_1061R	PRJNA497709	SAMN10265339	SSB01_32_r1.3	NA	SSB01_32_r1.3	heat	exposure	heat	2y	end	polyps	NA	Artemia brine shrimp	SSB01	ectothermic	NA	Aiptasia	innate	NA	NA	NA	NA	internal	tissue	corals	corals	a couple of years	year	lab_strain	NA	years	SSB01symbiont_to_CC7	aquatic	sea	host-symbiont combination	NA	32	7	25	25	25	25	static	none
SRR8084231	SRR8084231	Ahmed2019	AMPLICON	V5-V6	784F_1061R	PRJNA497709	SAMN10265340	SSB01_32_r2.1	NA	SSB01_32_r2.1	heat	exposure	heat	2y	end	polyps	NA	Artemia brine shrimp	SSB01	ectothermic	NA	Aiptasia	innate	NA	NA	NA	NA	internal	tissue	corals	corals	a couple of years	year	lab_strain	NA	years	SSB01symbiont_to_CC7	aquatic	sea	host-symbiont combination	NA	32	7	25	25	25	25	static	none
SRR8084232	SRR8084232	Ahmed2019	AMPLICON	V5-V6	784F_1061R	PRJNA497709	SAMN10265341	SSB01_32_r2.2	NA	SSB01_32_r2.2	heat	exposure	heat	2y	end	polyps	NA	Artemia brine shrimp	SSB01	ectothermic	NA	Aiptasia	innate	NA	NA	NA	NA	internal	tissue	corals	corals	a couple of years	year	lab_strain	NA	years	SSB01symbiont_to_CC7	aquatic	sea	host-symbiont combination	NA	32	7	25	25	25	25	static	none
SRR8084233	SRR8084233	Ahmed2019	AMPLICON	V5-V6	784F_1061R	PRJNA497709	SAMN10265342	SSB01_32_r2.3	NA	SSB01_32_r2.3	heat	exposure	heat	2y	end	polyps	NA	Artemia brine shrimp	SSB01	ectothermic	NA	Aiptasia	innate	NA	NA	NA	NA	internal	tissue	corals	corals	a couple of years	year	lab_strain	NA	years	SSB01symbiont_to_CC7	aquatic	sea	host-symbiont combination	NA	32	7	25	25	25	25	static	none
SRR6933095	SRR6933095	Aydogan2018	AMPLICON	V5-V6	799F-1115R	PRJNA400850	SAMN07562298	WT-4G	NA	WT-4G	heat	exposure	unknown	6.5y	end	leaves	NA	NA	NA	plant	NA	Galium album	innate	50.5267	8.695	172	temperate	whole_body	leaves	eudicots	plant	Perennial	year	collected	NA	days	NA	terrestrial	NA	none	NA	ambient+2	2	unknown	NA	natural(mean winter1.4+-5.1, mean summer 17.6+-5.2)	NA	static	none
SRR6933096	SRR6933096	Aydogan2018	AMPLICON	V5-V6	799F-1115R	PRJNA400850	SAMN07562297	WT-3G	NA	WT-3G	heat	exposure	unknown	6.5y	end	leaves	NA	NA	NA	plant	NA	Galium album	innate	50.5267	8.695	172	temperate	whole_body	leaves	eudicots	plant	Perennial	year	collected	NA	days	NA	terrestrial	NA	none	NA	ambient+2	2	unknown	NA	natural(mean winter1.4+-5.1, mean summer 17.6+-5.2)	NA	static	none
SRR6933098	SRR6933098	Aydogan2018	AMPLICON	V5-V6	799F-1115R	PRJNA400850	SAMN07562295	WT-1G	NA	WT-1G	heat	exposure	unknown	6.5y	end	leaves	NA	NA	NA	plant	NA	Galium album	innate	50.5267	8.695	172	temperate	whole_body	leaves	eudicots	plant	Perennial	year	collected	NA	days	NA	terrestrial	NA	none	NA	ambient+2	2	unknown	NA	natural(mean winter1.4+-5.1, mean summer 17.6+-5.2)	NA	static	none
LEZ477	LEZ477	Bestion2017	AMPLICON	V5-V6	785F_unknown	NA	NA	NA	NA	F12	heat	exposure	potential intermediate	1y	end	cloacal/hindgut	female	NA	NA	ectothermic	A	Zootoca vivipara	adaptive	44.2642	3.7122	817	temperate	internal	cloacal	lizards	reptiles	5-6 years	year	collected	NA	days	NA	terrestrial	NA	host lifestage	NA	intermediate climate	NA	unknown	NA	NA	NA	static	none
LEZ398	LEZ398	Bestion2017	AMPLICON	V5-V6	785F_unknown	NA	NA	NA	NA	M71	heat	exposure	potential intermediate	1y	end	cloacal/hindgut	male	NA	NA	ectothermic	A	Zootoca vivipara	adaptive	44.2642	3.7122	817	temperate	internal	cloacal	lizards	reptiles	5-6 years	year	collected	NA	days	NA	terrestrial	NA	host lifestage	NA	intermediate climate	NA	unknown	NA	NA	NA	static	none
LEZ412	LEZ412	Bestion2017	AMPLICON	V5-V6	785F_unknown	NA	NA	NA	NA	M85	heat	exposure	potential intermediate	1y	end	cloacal/hindgut	male	NA	NA	ectothermic	A	Zootoca vivipara	adaptive	44.2642	3.7122	817	temperate	internal	cloacal	lizards	reptiles	5-6 years	year	collected	NA	days	NA	terrestrial	NA	host lifestage	NA	intermediate climate	NA	unknown	NA	NA	NA	static	none
LEZ413	LEZ413	Bestion2017	AMPLICON	V5-V6	785F_unknown	NA	NA	NA	NA	M86	heat	exposure	potential intermediate	1y	end	cloacal/hindgut	male	NA	NA	ectothermic	A	Zootoca vivipara	adaptive	44.2642	3.7122	817	temperate	internal	cloacal	lizards	reptiles	5-6 years	year	collected	NA	days	NA	terrestrial	NA	host lifestage	NA	intermediate climate	NA	unknown	NA	NA	NA	static	none
LEZ414	LEZ414	Bestion2017	AMPLICON	V5-V6	785F_unknown	NA	NA	NA	NA	M87	heat	exposure	potential intermediate	1y	end	cloacal/hindgut	male	NA	NA	ectothermic	A	Zootoca vivipara	adaptive	44.2642	3.7122	817	temperate	internal	cloacal	lizards	reptiles	5-6 years	year	collected	NA	days	NA	terrestrial	NA	host lifestage	NA	intermediate climate	NA	unknown	NA	NA	NA	static	none
[truncated: 428 more rows]
[truncated: 28 more columns]

## Sheet: Table S3. Alpha-div effect-size
StudyID	Host	Type	Host_taxa	mean_ob_ctr	sd_ob_ctr	n_ob_ctr	mean_ob_treatment	sd_ob_treatment	n_ob_treatment	mean_sha_ctr	sd_sha_ctr	n_sha_ctr	mean_sha_treatment	sd_sha_treatment	n_sha_treatment	mean_pd_ctr	sd_pd_ctr	n_pd_ctr	mean_pd_treatment	sd_pd_treatment	n_pd_treatment	mean_even_ctr	sd_even_ctr	n_even_ctr	mean_even_treatment	sd_even_treatment	n_even_treatment	mean_ses.pd_control	mean_ses.pd_treat	sd_ses.pd_control	sd_ses.pd_treat	n_ses.pd_control	n_ses.pd_treat	ses.pd_yi	ses.pd_vi	Type_c	Study_type	ob_yi	ob_vi	sha_yi	sha_vi	pd_yi	pd_vi	even_yi	even_vi	Source	Body_site	Author	Tlmax
[truncated: 96 more rows]
[truncated: 68 more columns]

[truncated: 8 more sheets: Table S4. Beta-div and disp, Table S5. Summary effect sizes, Table S6. Moderator analysis, Table S7. Differential taxa, Table S8. Network metrics, Table S9. Differential KOs, Table S10. Differential pathway, Table S11. Summed pathways ]
